# Supplementary material for: Interpretable, Scalable, and Transferrable Functional Projection of Large-Scale Transcriptome Data Using Constrained Matrix Decomposition
Source: Front Genet. 2021 Aug 20;12:719099. doi: 10.3389/fgene.2021.719099 (PMC8417714; doi:10.3389/fgene.2021.719099)
Supplement: Supplementary file 8 [file Data_Sheet_1.XLSX]

## Sheet: TableS1
Supplemental Tables S1. Correlation of E and M scores between GSVA and gsPCA A549 and DU145 Models of TCGA data
TCGA Data Set	GSVA vs. A549	GSVA vs. DU145	A549 vs. DU145
PRAD E-genes	0.8	0.91	0.8
LUAD E-genes	0.89	0.9	0.89
PRAD M-genes	0.92	0.89	0.99
LUAD M-genes	0.9	0.91	0.98

## Sheet: TableS2
Supplemental Table 2: Correlation between first and second model components of gsNMF/gsPCA models trained on scRNA-seq data
	gsNMF				gsPCA
Data model was trained on	A549		DU1455		A549		DU1455
Gene set	E	M	E	M	E	M	E	M
transferred to A549	-0.963	-0.925	-0.78	-0.705	0.382	0.023	0.654	0.244
transferred to DU145	-0.719	-0.785	-0.925	-0.895	0.604	0.402	0.473	0.31
transferred to LUAD	0.065	0.504	0.007	0.444	0.893	0.893	0.897	0.982
transferred to PRAD	-0.007	0.896	-0.139	0.575	0.906	0.902	0.874	0.954
*highlighted cells indicaate model fit and applied on the same data set

## Sheet: TableS3
Supplemental Table 3: Coeficient values for genes in all spatial and time on spatial NMF models
Mock Data				A549 Data Subset by Mock Gene List				TGF-β Data				A549 Data Subset by TGF-β Gene List
E-genes		M-genes		E-genes		M-genes		E-genes		M-genes		E-genes		M-genes
Gene	Coeff. Values	Gene	Coeff. Values	Gene	Coeff. Values	Gene	Coeff. Values	Gene	Coeff. Values	Gene	Coeff. Values	Gene	Coeff. Values	Gene	Coeff. Values
SLPI	2.72683	VIM	2.44037	AKR1B10	3.59858	TAGLN	2.87702	FXYD3	3.19324	VIM	4.1114	ELF3	3.1088	VIM	4.1114
S100P	2.70929	EMP3	2.40734	ELF3	3.2323	GLIPR1	2.85145	TACSTD2	2.94124	FN1	3.86205	KRT18	3.10709	FN1	3.86205
RAB25	2.68711	CAV1	2.31568	NQO1	2.98024	VIM	2.69328	PERP	2.85845	LGALS1	3.84718	NQO1	3.07865	LGALS1	3.84718
TACSTD2	2.65902	TPM2	2.21872	KRT18	2.91879	LGALS1	2.46351	DSC2	2.78334	TPM2	3.73774	KRT8	3.00998	TPM2	3.73774
SCEL	2.62584	LGALS1	2.04768	KRT8	2.80506	CDH2	2.35671	SLPI	2.77946	TAGLN	3.5906	MALL	2.71676	TAGLN	3.5906
PPL	2.58783	EFEMP1	1.98116	MALL	2.58698	TPM2	2.32791	CLDN7	2.77385	EMP3	3.48994	AREG	2.71243	EMP3	3.48994
DSC2	2.5796	GNG11	1.95288	AREG	2.56368	FN1	2.29013	CD9	2.56735	SERPINE1	3.35448	OAS1	2.65292	SERPINE1	3.35448
PSCA	2.57213	SNAI2	1.85002	OAS1	2.48415	SERPINE1	2.27915	IRF6	2.55568	PTRF	3.13255	SLPI	2.6493	PTRF	3.13255
FXYD3	2.55402	SFRP1	1.84819	SLPI	2.48005	FSTL1	2.26798	CDH1	2.52519	GNG11	3.03945	S100P	2.59413	GNG11	3.03945
MUC1	2.46941	FBLN1	1.80571	HPGD	2.43073	VCAN	2.2324	DSP	2.47106	MYL9	3.00261	PERP	2.58246	MYL9	3.00261
HPGD	2.43412	CALD1	1.75783	S100P	2.42871	CALD1	2.19096	S100A14	2.42	GLIPR1	2.99839	HPGD	2.57018	GLIPR1	2.99839
PERP	2.41794	GPM6B	1.72671	PERP	2.36037	DSE	2.17868	LAD1	2.41363	AKAP12	2.98888	AQP3	2.5421	AKAP12	2.98888
LAD1	2.39665	SRPX	1.71844	AQP3	2.3405	TGFB1I1	2.17329	ELF3	2.37241	PDGFC	2.96462	SPINT2	2.52778	PDGFC	2.96462
JUP	2.39622	BAG2	1.68359	SPINT2	2.30397	AP1S2	2.15437	MUC1	2.35555	SNAI2	2.91397	GPRC5A	2.4852	SNAI2	2.91397
C1orf116	2.38846	SPARC	1.67728	ABCC3	2.27121	MSN	2.15363	CLDN4	2.31023	SPARC	2.88958	VAMP8	2.45389	SPARC	2.88958
DSP	2.37934	PTRF	1.62097	ATP1B1	2.25648	SRPX	2.14285	JUP	2.28791	FSTL1	2.86386	ABCC3	2.4527	FSTL1	2.86386
RAB11FIP1	2.36166	POPDC3	1.54853	GPRC5A	2.25553	TNS1	2.11799	GPRC5A	2.28405	POPDC3	2.81734	GDF15	2.4402	POPDC3	2.81734
LCN2	2.34585	GAS1	1.54518	GDF15	2.24451	AKAP12	2.09739	S100P	2.22021	MAP1B	2.77895	CD9	2.43825	MAP1B	2.77895
IL1RN	2.32514	FHL1	1.54471	VAMP8	2.24333	TUBA1A	2.07514	AZGP1	2.20376	CALD1	2.76097	ATP1B1	2.43453	CALD1	2.76097
ELF3	2.31461	MSN	1.53785	CD9	2.19748	RGS2	2.03814	ST14	2.19962	TGFB1I1	2.70992	MTUS1	2.38043	TGFB1I1	2.70992
KRT7	2.30769	FN1	1.50746	MTUS1	2.14173	PDGFC	2.03402	OCLN	2.1492	SRPX	2.68951	LLGL2	2.34684	SRPX	2.68951
MALL	2.29324	LOXL2	1.49487	LLGL2	2.13775	CSRP2	2.00161	CDH3	2.1438	MSN	2.65681	TSPAN13	2.28241	MSN	2.65681
SPINT1	2.29259	TGFB1I1	1.49048	FA2H	2.13445	CEP170	1.96607	AQP3	2.13	CDH2	2.64178	TOB1	2.27848	CDH2	2.64178
CLDN4	2.25946	AXL	1.4883	AP1M2	2.09445	FLRT2	1.95732	PPL	2.08718	LOX	2.6317	SYNGR2	2.27426	LOX	2.6317
PRSS8	2.23609	SRGN	1.48058	TOB1	2.07266	MAF	1.88249	EPCAM	2.08276	EFEMP1	2.62387	AP1M2	2.25584	EFEMP1	2.62387
EVPL	2.22882	AP1S2	1.47781	SYNGR2	2.05523	SPARC	1.81276	PRR15L	2.03867	CEP170	2.62022	EZR	2.13693	CEP170	2.62022
GRHL1	2.22378	PTX3	1.4581	TSPAN13	2.04711	MYL9	1.80121	SFN	2.03556	FBN1	2.56017	PKP3	2.13196	FBN1	2.56017
ERBB3	2.1834	PDGFC	1.44561	CYP4F3	2.02325	FHL1	1.77146	C1orf116	2.03384	FLRT2	2.51694	RBM47	2.11896	FLRT2	2.51694
VAMP8	2.18156	SAMSN1	1.44059	PKP3	1.93357	SNAI2	1.77102	RHOD	2.00701	FHL1	2.51642	ANXA4	2.10755	FHL1	2.51642
CYP4F3	2.14637	GLIPR1	1.43677	CEACAM6	1.91315	TCF4	1.74315	SPINT1	2.00232	FERMT2	2.48484	PYCARD	2.01768	FERMT2	2.48484
EHF	2.14079	CEP170	1.43325	EZR	1.89581	PLEKHO1	1.74181	EPS8L1	1.98291	TUBB6	2.44703	PPFIBP2	2.00384	TUBB6	2.44703
EPS8L1	2.13213	ZEB2	1.42924	RBM47	1.87498	FERMT2	1.73434	RAB25	1.93175	AXL	2.43218	SLC16A5	1.95388	AXL	2.43218
AZGP1	2.10103	DSE	1.41483	PYCARD	1.83168	DPYSL3	1.7218	KRT15	1.90317	SRGN	2.40962	MGST2	1.95384	SRGN	2.40962
GRB7	2.02004	CLEC2B	1.40228	ANXA4	1.81376	RECK	1.72146	SPINT2	1.87465	TNS1	2.40319	PHLDA2	1.93836	TNS1	2.40319
TJP2	2.00193	FSTL1	1.39824	PPFIBP2	1.79442	CLIC4	1.71939	GRHL3	1.87407	ZEB1	2.39845	JUP	1.93178	ZEB1	2.39845
RHOD	1.99225	VCAN	1.38945	MGST2	1.73321	TUBB6	1.66473	EHF	1.86397	CSRP2	2.39734	MYO5C	1.92664	CSRP2	2.39734
ERBB2	1.97669	SERPINE1	1.38813	SLC16A5	1.72011	LOXL2	1.66243	SCEL	1.85609	AP1S2	2.37784	KCNK1	1.86836	AP1S2	2.37784
LLGL2	1.96281	C1R	1.38297	PHLDA2	1.71703	CRYAB	1.64604	DDR1	1.84994	NR3C1	2.36798	SLC9A3R1	1.84364	NR3C1	2.36798
AQP3	1.95111	SOAT1	1.38086	MYO5C	1.70845	UCHL1	1.60842	EVPL	1.83192	SAMSN1	2.32772	KLF5	1.83587	SAMSN1	2.32772
TGFA	1.93975	NR3C1	1.37688	JUP	1.67332	POPDC3	1.59602	TSPAN1	1.77254	PTX3	2.3272	MST1R	1.81126	PTX3	2.3272
ST14	1.93266	LOX	1.37356	LCN2	1.66061	GNG11	1.56901	LSR	1.77139	NUAK1	2.32201	EHF	1.80513	NUAK1	2.32201
POF1B	1.91527	TWIST1	1.3717	TJP3	1.64655	SH2B3	1.5484	HES1	1.75881	SOAT1	2.32182	PLS1	1.80182	SOAT1	2.32182
MAPK13	1.9016	ETV1	1.36842	KCNK1	1.626	SLC2A3	1.54772	RAB11FIP1	1.75051	SFRP1	2.29842	CDH1	1.79514	SFRP1	2.29842
MPZL2	1.89652	AKAP12	1.35558	SLC9A3R1	1.59266	MXRA7	1.52146	ERBB3	1.7398	LEPRE1	2.28203	C1orf116	1.79152	LEPRE1	2.28203
CBLC	1.8937	CHN1	1.34676	MST1R	1.5812	SACS	1.52105	GPR56	1.69912	LHFP	2.27494	DENND2D	1.78806	LHFP	2.27494
PKP3	1.87845	KDELC1	1.3466	KLF5	1.57523	MYH10	1.5164	LLGL2	1.68901	QKI	2.26035	DHCR24	1.78542	QKI	2.26035
S100A14	1.87265	LEPRE1	1.34343	PLS1	1.57066	ANK2	1.51439	PSCA	1.6815	CDK14	2.25174	CXADR	1.77243	CDK14	2.25174
FUT3	1.85163	FLRT2	1.33184	CDH1	1.57021	PCOLCE	1.51421	CXADR	1.61566	DENND5A	2.23653	GMDS	1.76376	DENND5A	2.23653
BSPRY	1.84013	EVI2A	1.33075	EHF	1.5671	KDELC1	1.49835	VAMP8	1.61133	PLEKHO1	2.22861	SFN	1.75895	PLEKHO1	2.22861
DENND2D	1.83008	HEG1	1.33046	C1orf116	1.55297	MPDZ	1.49721	PTPRF	1.60858	LOXL2	2.22774	ANK3	1.74757	LOXL2	2.22774
CLDN7	1.79723	CDH2	1.32342	DENND2D	1.54281	SFRP1	1.49486	AP1M2	1.60583	MMP2	2.22029	COMT	1.72935	MMP2	2.22029
KLF5	1.79413	ECM2	1.31138	SFN	1.53121	GPM6B	1.49419	OVOL1	1.59592	IFFO1	2.21201	EPCAM	1.72691	IFFO1	2.21201
OVOL2	1.78869	TAGLN	1.31128	GMDS	1.51105	DENND5A	1.49418	MPZL2	1.59174	MXRA7	2.19487	DDR1	1.71721	MXRA7	2.19487
ALDH3B2	1.784	DENND5A	1.31013	ANK3	1.50008	TRPC1	1.48006	GRHL1	1.57342	MYH10	2.18054	TSPAN1	1.70625	MYH10	2.18054
CEACAM6	1.7709	FAP	1.30671	DHCR24	1.49454	AKT3	1.47556	ANK3	1.56259	GFPT2	2.17805	EPB41L4B	1.68206	GFPT2	2.17805
EZR	1.76436	CSRP2	1.29488	CXADR	1.47735	FBLN1	1.45335	MALL	1.55971	RECK	2.17015	ERMP1	1.67805	RECK	2.17015
SPINT2	1.75634	RECK	1.28846	COMT	1.47594	EFEMP1	1.44027	C1orf106	1.53324	TRPC1	2.16383	PLLP	1.66477	TRPC1	2.16383
HDHD3	1.73697	FERMT2	1.28249	EPCAM	1.4687	SOAT1	1.43067	FGFR3	1.5282	SYNE1	2.15709	HES1	1.66207	SYNE1	2.15709
OAS1	1.73592	LHFP	1.28011	TSPAN1	1.46123	LHFP	1.42795	MYO6	1.509	SPOCK1	2.15071	SSH3	1.65455	SPOCK1	2.15071
ESRP2	1.73167	QKI	1.27894	ERMP1	1.44424	ETV1	1.42168	HPGD	1.50716	SACS	2.14488	ABHD11	1.64881	SACS	2.14488
TJP3	1.69961	CDK14	1.27818	DDR1	1.43815	CTSK	1.41365	F11R	1.49437	PCOLCE	2.14256	MANSC1	1.63313	PCOLCE	2.14256
ANXA9	1.68141	SACS	1.27718	EPB41L4B	1.41607	COL6A1	1.40955	PRSS8	1.42632	BICC1	2.13297	GALE	1.62989	BICC1	2.13297
ARHGAP32	1.67567	MPDZ	1.26694	PLLP	1.39469	HEG1	1.32681	PPFIBP2	1.39176	BAG2	2.13293	MUC1	1.62495	BAG2	2.13293
SCNN1A	1.67312	WWTR1	1.26343	ABHD11	1.39233	TWIST2	1.3161	SH3YL1	1.3892	MPDZ	2.12368	TOM1L1	1.61724	MPDZ	2.12368
CDH1	1.66948	PCOLCE	1.26208	SSH3	1.39103	CHN1	1.29243	VAV3	1.38292	JAM3	2.12189	SORL1	1.61586	JAM3	2.12189
EPS8L2	1.66923	PMP22	1.25552	POF1B	1.38912	GLYR1	1.25697	OVOL2	1.37563	WWTR1	2.1123	XBP1	1.6118	WWTR1	2.1123
BLNK	1.66782	SH2B3	1.25521	SH2D3A	1.38603	ZEB2	1.24365	SYNGR2	1.36571	SNAI1	2.09666	ADAP1	1.60909	SNAI1	2.09666
GPR56	1.66435	TNS1	1.25233	HES1	1.38313	CLEC2B	1.23815	TJP2	1.33841	CAV1	2.08192	SH2D3A	1.60725	CAV1	2.08192
RAPGEFL1	1.6626	DDR2	1.25209	SORL1	1.37755	C1R	1.22325	CTSH	1.33397	AKT3	2.06948	KRT15	1.59987	AKT3	2.06948
EPN3	1.63895	SLC2A3	1.25189	GALE	1.36875	WWTR1	1.13732	MYO5C	1.31238	ZCCHC24	2.0665	CORO2A	1.59727	ZCCHC24	2.0665
F11R	1.63308	SYNE1	1.25071	MANSC1	1.36871	QKI	1.13352	MAPK13	1.31186	SH2B3	2.06418	ERBB3	1.59529	SH2B3	2.06418
GRHL3	1.62746	PLEKHO1	1.24997	TOM1L1	1.35844	SYNE1	1.12113	GRB7	1.30747	ETV1	2.05165	CYB561	1.59428	ETV1	2.05165
KLK6	1.61932	TWIST2	1.24103	KRT15	1.35293	PTRF	1.1168	PKP3	1.29834	TNC	2.04735	GRB7	1.59189	TNC	2.04735
OCLN	1.61788	TRPC1	1.23665	ADAP1	1.35009	BAG2	1.0427	SDC1	1.29105	GLYR1	2.03929	CLDN4	1.59177	GLYR1	2.03929
OVOL1	1.61278	DPYSL3	1.22072	ERBB3	1.34175	NR3C1	0.998158	EPB41L4B	1.28576	SDC2	2.03798	VAV3	1.57838	SDC2	2.03798
SLC9A3R1	1.6086	MYL9	1.21675	MUC1	1.33843	AXL	0.988502	ITGB6	1.27967	DDR2	2.03669	CAPN1	1.56611	DDR2	2.03669
AP1M2	1.60484	CTSK	1.20279	XBP1	1.33723	CYP1B1	0.925045	OAS1	1.27244	DSE	2.02977	PSCA	1.56542	DSE	2.02977
ANK3	1.60309	RGS2	1.19387	TTC39A	1.33257	EMP3	0.891115	STAP2	1.26359	ZEB2	2.02559	CAMK2N1	1.56441	ZEB2	2.02559
DHCR24	1.58222	MYH10	1.19094	CYB561	1.32892	SRGN	0.804488	IL1RN	1.25295	TWIST1	2.01485	SLC35A3	1.55406	TWIST1	2.01485
GPRC5A	1.57613	CLIC4	1.1707	VAV3	1.32824	PMP22	0.544814	ESRP1	1.25154	HEG1	2.00498	SCNN1A	1.55399	HEG1	2.00498
FA2H	1.57494	ANK2	1.16358	GRB7	1.31918	CAV1	0.486548	ICA1	1.24858	TWIST2	1.99958	F11R	1.55162	TWIST2	1.99958
MYO6	1.55779	AKT3	1.16356	CLDN4	1.31641			MGST2	1.24159	KDELC1	1.99528	EPS8L2	1.55077	KDELC1	1.99528
PTPRF	1.55612	C1orf54	1.14708	CORO2A	1.31384			PLXNB2	1.23429	TCF4	1.99036	ITGB4	1.54995	TCF4	1.99036
TUFT1	1.54731	MXRA7	1.14251	PSCA	1.31089			PPAP2C	1.21534	CLIC4	1.98528	RAB11FIP1	1.54173	CLIC4	1.98528
ESRP1	1.54628	UCHL1	1.13402	CAMK2N1	1.31065			EZR	1.21231	COL5A2	1.98481	PRSS8	1.54124	COL5A2	1.98481
CXADR	1.54468	DCN	1.13139	SLC37A1	1.29975			EPS8L2	1.21024	GAS1	1.98463	ARHGAP8	1.53263	GAS1	1.98463
CD9	1.54348	MAF	1.11913	F11R	1.29357			CDS1	1.20654	EVI2A	1.98117	SLC37A1	1.52626	EVI2A	1.98117
MLPH	1.53861	TCF4	1.11789	RAB11FIP1	1.29276			TMC6	1.20051	TUBA1A	1.9635	OCLN	1.52554	TUBA1A	1.9635
EPHA1	1.52306	GUCY1B3	1.11233	EPS8L2	1.29228			CBLC	1.19461	GEM	1.96016	BIK	1.52106	GEM	1.96016
PRR15L	1.51998	GLYR1	1.07407	PRSS8	1.29214			ABHD11	1.19435	SLC2A3	1.95556	TMC6	1.52105	SLC2A3	1.95556
EPB41L4B	1.50437	CYP1B1	1.03512	SCNN1A	1.28964			KLF5	1.1909	C1S	1.92535	SPAG1	1.5132	C1S	1.92535
SSH3	1.50326	FYN	0.991902	CAPN1	1.28312			SSH3	1.17635	PMP22	1.91349	SERINC5	1.51114	PMP22	1.91349
DDR1	1.48306	COL6A1	0.991139	ARHGAP8	1.28128			RBM47	1.17114	FAP	1.91247	TJP2	1.50386	FAP	1.91247
KCNK1	1.47661	KLF8	0.990716	SLC35A3	1.27788			ARHGAP8	1.15096	FYN	1.89919	LAD1	1.49843	FYN	1.89919
SLC35A3	1.47453	TUBB6	0.92282	BIK	1.27466			SCNN1A	1.14354	VCAN	1.88935	SORD	1.49824	VCAN	1.88935
STAP2	1.46254	TUBA1A	0.813314	OCLN	1.27444			RAPGEFL1	1.12108	CTSK	1.8684	LSR	1.49688	CTSK	1.8684
PLXNB2	1.46077	MAFB	0.752986	LSR	1.2651			ESRP2	1.11814	COL6A1	1.86116	ARHGDIB	1.4922	COL6A1	1.86116
CAPN1	1.45931	CRYAB	0.500358	LAD1	1.26364			TGFA	1.11305	DPYSL3	1.84238	PLXNB2	1.47784	DPYSL3	1.84238
PTK6	1.45853			TMC6	1.26351			SDC4	1.07342	GUCY1B3	1.8362	MAP7	1.46949	GUCY1B3	1.8362
RBM47	1.44822			PTK6	1.25106			BIK	1.06555	WIPF1	1.83085	MYO6	1.4693	WIPF1	1.83085
CDS1	1.44542			ITGB4	1.24995			EPHA1	1.06299	CLEC2B	1.81828	PPL	1.46741	CLEC2B	1.81828
ICA1	1.43773			SPAG1	1.2471			CAPN1	1.04965	C1orf54	1.81101	ZNF165	1.46648	C1orf54	1.81101
MYO5C	1.43665			SERINC5	1.2446			ERBB2	1.04466	DCN	1.80902	STAP2	1.46303	DCN	1.80902
C1orf106	1.4335			TJP2	1.24418			AIM1	1.03544	MAF	1.75711	ICA1	1.45419	MAF	1.75711
SDC1	1.42856			ANXA9	1.23448			ARHGAP32	1.01924	CXCR4	1.75497	RAB20	1.44755	CXCR4	1.75497
TRPM4	1.42281			SORD	1.23311			DTX4	0.997673	KLF8	1.7401	CD46	1.44318	KLF8	1.7401
ARHGEF5	1.42142			ARHGDIB	1.21629			ELMO3	0.98449	C1R	1.69909	CTSH	1.44094	C1R	1.69909
MAP7	1.41458			PLXNB2	1.21439			DENND2D	0.984309	CHN1	1.68857	MYO1D	1.4372	CHN1	1.68857
TMC6	1.41192			ZNF165	1.20687			GALNT3	0.983904	UCHL1	1.64219	ARHGEF5	1.43302	UCHL1	1.64219
CAMK2N1	1.40666			MYO6	1.20352			ARAP2	0.978152	FBLN1	1.59877	RAB25	1.43134	FBLN1	1.59877
TTC39A	1.40475			STAP2	1.18884			MAP7	0.975601	GPM6B	1.5837	MAPK13	1.42285	GPM6B	1.5837
COMT	1.39321			FOXA1	1.18641			ANXA4	0.971611	CRYAB	1.28535	DSP	1.41956	CRYAB	1.28535
LRRC1	1.37387			PPL	1.18493			ERMP1	0.970948	RGS2	1.28019	HDHD3	1.41943	RGS2	1.28019
SFN	1.36329			MYO1D	1.18323			CD2AP	0.965144	MAFB	1.22183	EVPL	1.41874	MAFB	1.22183
SYNGR2	1.35629			ICA1	1.18102			MYO1D	0.958343	CYP1B1	0.6235	GALNT7	1.41463	CYP1B1	0.6235
MYO1D	1.34518			MAP7	1.17738			HDHD3	0.949794			RAPGEFL1	1.40794
CYB561	1.34103			RAB20	1.17428			GALNT7	0.937442			S100A14	1.40602
IRF6	1.32681			CTSH	1.17263			SLC35A3	0.927396			ARHGAP32	1.40543
ARAP2	1.32517			CD46	1.16676			EXPH5	0.914785			CLDN7	1.40045
ATP2C2	1.3226			ARHGEF5	1.16673			SORL1	0.911715			SPINT1	1.39851
TOB1	1.30185			HDHD3	1.15868			CNKSR1	0.909722			SLC22A18	1.39533
SLC22A18	1.29164			RAB25	1.15493			SLC22A18	0.898611			CD2AP	1.39349
ERMP1	1.29146			MAPK13	1.15299			ADAP1	0.875689			TRPM4	1.39243
PHLDA2	1.28448			S100A14	1.1497			GMDS	0.865235			FOXC2	1.38044
C4orf19	1.27705			RAPGEFL1	1.14274			MST1R	0.857409			GRHL1	1.37628
ELMO3	1.27123			ARHGAP32	1.14227			SLC37A1	0.839443			LRRC1	1.37507
CNKSR1	1.26434			GALNT7	1.13823			CORO2A	0.83336			ERBB2	1.35526
PYCARD	1.26272			CLDN7	1.13618			KRT7	0.832967			EPS8L1	1.34172
SPAG1	1.25291			SPINT1	1.13421			DHCR24	0.828628			ELMO3	1.33381
MGST2	1.24812			EVPL	1.12855			MTUS1	0.80579			TACSTD2	1.32776
SH2D3A	1.24407			BSPRY	1.12742			SLC9A3R1	0.795335			ESRP1	1.31344
ARHGDIB	1.23433			TRPM4	1.12526			LRRC1	0.791826			RHOD	1.30922
CD2AP	1.22812			LRRC1	1.12507			CD46	0.791348			CDS1	1.30889
ZNF165	1.22409			SLC22A18	1.11855			PYCARD	0.791052			DTX4	1.30506
GALNT3	1.21871			GRHL1	1.11744			SERINC5	0.78628			FXYD3	1.29942
ADAP1	1.21424			DSP	1.11626			TRPM4	0.785456			MLPH	1.277
LSR	1.21306			CD2AP	1.11078			MANSC1	0.78068			RABGAP1L	1.26674
MANSC1	1.17253			ERBB2	1.07198			FAM174B	0.778911			FAM174B	1.26371
SH3YL1	1.16659			ELMO3	1.0685			KCNK1	0.777231			DSG2	1.25436
EXPH5	1.1438			ESRP1	1.04175			GDF15	0.76656			DSC2	1.20158
GALE	1.14365			EPS8L1	1.03787			PLS1	0.764824			KRT7	1.19546
PLS1	1.13761			TACSTD2	1.03512			ZNF165	0.763087			C1orf106	1.16925
CORO2A	1.13608			RHOD	1.0291			ARHGEF5	0.763022			SH3YL1	1.15106
EPCAM	1.13251			DTX4	1.02868			PLLP	0.735113			TUFT1	1.06247
IL20RA	1.13015			MLPH	1.0286			FOXC2	0.728469			TPD52	1.05909
AIM1	1.12947			FXYD3	1.01258			DSG2	0.711447			SDC4	0.998721
HES1	1.12646			CDS1	1.01118			RABGAP1L	0.705436			TGFA	0.992119
FAM174B	1.12063			RABGAP1L	0.983439			CAMK2N1	0.704901			ITGB6	0.815089
PPAP2C	1.11897			FAM174B	0.976181			TOB1	0.704533			SDC1	0.683211
SERINC5	1.11762			DSG2	0.955274			SPAG1	0.699699			PTPRF	0.566058
SLC16A5	1.11736			C1orf106	0.910359			COMT	0.693462
ARHGAP8	1.11418			DSC2	0.897736			RAB20	0.685781
CTSH	1.11178			SH3YL1	0.870326			TOM1L1	0.664314
VAV3	1.10981			KRT7	0.832164			SLC16A5	0.66429
PPFIBP2	1.09894			TUFT1	0.788575			SORD	0.65676
FOXA1	1.0986			TGFA	0.717902			PHLDA2	0.652315
SLC37A1	1.0513			TPD52	0.704819			CYB561	0.642207
AKR1B10	1.0472			SDC4	0.684664			ITGB4	0.597058
GALNT7	1.03743			ITGB6	0.527991			C4orf19	0.5585
SDC4	1.03191			SDC1	0.354693			TUFT1	0.55844
MST1R	1.02285			PTPRF	0.222201			SH2D3A	0.55755
RABGAP1L	1.01418							TPD52	0.53188
SORL1	0.999009							GALE	0.527357
GDF15	0.977655							NQO1	0.506523
DTX4	0.970441							KRT18	0.427955
GMDS	0.947655							MLPH	0.408313
AREG	0.94613							AREG	0.310293
TSPAN13	0.944189							ATP1B1	0.300416
MTUS1	0.934856							ARHGDIB	0.296261
ITGB6	0.925021							XBP1	0.210347
XBP1	0.923519							KRT8	0.206482
KRT15	0.923005							ABCC3	0.201196
FGFR3	0.919237							TSPAN13	0.00513607
DSG2	0.904329
ABHD11	0.880753
RAB20	0.860364
PLLP	0.856848
BIK	0.855032
CD46	0.850435
ATP1B1	0.844759
TPD52	0.843465
ABCC3	0.808251
TOM1L1	0.743817
ANXA4	0.69494
TSPAN1	0.682742
SORD	0.679663
CDH3	0.673253
KRT18	0.607898
NQO1	0.451062
KRT8	0.360219
ITGB4	0.307157

## Sheet: TableS4
Supplemental Tables S4. Correlation of C2 gene set modules with EMT progresison in A549 data
Gene Set	Total Genes	E genes	M genes	Component 1 PCC	Component 2 PCC
KEGG_GLYCOLYSIS_GLUCONEOGENESIS	39	2	0	0.0178619	-0.110885
KEGG_CITRATE_CYCLE_TCA_CYCLE	27	0	0	-0.0226168	0.024059
KEGG_PENTOSE_PHOSPHATE_PATHWAY	21	1	0	-0.373425	0.337143
KEGG_PENTOSE_AND_GLUCURONATE_INTERCONVERSIONS	8	1	0	0.0685774	-0.110651
KEGG_FRUCTOSE_AND_MANNOSE_METABOLISM	27	4	0	0.319472	-0.356099
KEGG_GALACTOSE_METABOLISM	19	1	0	0.0237371	-0.0891059
KEGG_ASCORBATE_AND_ALDARATE_METABOLISM	6	1	0	0.0264166	-0.0747002
KEGG_FATTY_ACID_METABOLISM	30	0	0	-0.0830946	0.0542827
KEGG_STEROID_BIOSYNTHESIS	15	1	1	0.0256929	-0.012978
KEGG_PRIMARY_BILE_ACID_BIOSYNTHESIS	8	0	0	-0.0610708	0.014844
KEGG_STEROID_HORMONE_BIOSYNTHESIS	15	2	1	0.301984	-0.422844
KEGG_OXIDATIVE_PHOSPHORYLATION	98	0	0	-0.271674	0.16876
KEGG_PURINE_METABOLISM	123	0	0	-0.483672	0.478491
KEGG_PYRIMIDINE_METABOLISM	87	0	0	-0.505776	0.500685
KEGG_ALANINE_ASPARTATE_AND_GLUTAMATE_METABOLISM	21	0	1	-0.100235	0.113917
KEGG_GLYCINE_SERINE_AND_THREONINE_METABOLISM	16	0	0	-0.0198642	-0.0579163
KEGG_CYSTEINE_AND_METHIONINE_METABOLISM	23	0	0	-0.0906862	0.0567238
KEGG_VALINE_LEUCINE_AND_ISOLEUCINE_DEGRADATION	38	0	0	0.049658	-0.0521176
KEGG_VALINE_LEUCINE_AND_ISOLEUCINE_BIOSYNTHESIS	7	0	0	-0.0545628	0.0652443
KEGG_LYSINE_DEGRADATION	38	0	0	-0.00622602	0.0202408
KEGG_ARGININE_AND_PROLINE_METABOLISM	37	0	0	0.303217	-0.266149
KEGG_HISTIDINE_METABOLISM	18	2	0	-0.32845	0.221195
KEGG_TYROSINE_METABOLISM	18	2	0	0.190175	-0.326009
KEGG_PHENYLALANINE_METABOLISM	8	1	0	-0.331327	0.13788
KEGG_TRYPTOPHAN_METABOLISM	21	0	1	-0.0435734	0.0124795
KEGG_BETA_ALANINE_METABOLISM	15	0	0	0.00928572	0.0281579
KEGG_TAURINE_AND_HYPOTAURINE_METABOLISM	5	0	0	0.0894232	-0.0275731
KEGG_SELENOAMINO_ACID_METABOLISM	19	0	0	0.0676853	-0.0857659
KEGG_GLUTATHIONE_METABOLISM	37	2	0	-0.540385	0.521331
KEGG_STARCH_AND_SUCROSE_METABOLISM	18	1	0	0.289044	-0.299092
KEGG_N_GLYCAN_BIOSYNTHESIS	43	0	0	0.0479326	-0.0585586
KEGG_OTHER_GLYCAN_DEGRADATION	14	0	0	0.0980187	-0.0379384
KEGG_O_GLYCAN_BIOSYNTHESIS	20	2	0	-0.194666	0.272531
KEGG_AMINO_SUGAR_AND_NUCLEOTIDE_SUGAR_METABOLISM	37	2	1	-0.152283	0.163992
KEGG_GLYCOSAMINOGLYCAN_DEGRADATION	16	0	0	0.0187732	0.0869812
KEGG_GLYCOSAMINOGLYCAN_BIOSYNTHESIS_CHONDROITIN_SULFATE	19	0	1	-0.20468	0.357145
KEGG_GLYCOSAMINOGLYCAN_BIOSYNTHESIS_KERATAN_SULFATE	11	0	0	0.27094	-0.227563
KEGG_GLYCOSAMINOGLYCAN_BIOSYNTHESIS_HEPARAN_SULFATE	17	0	0	-0.0243268	0.110693
KEGG_GLYCEROLIPID_METABOLISM	35	0	0	0.367361	-0.397063
KEGG_INOSITOL_PHOSPHATE_METABOLISM	46	0	0	0.278695	-0.274385
KEGG_GLYCOSYLPHOSPHATIDYLINOSITOL_GPI_ANCHOR_BIOSYNTHESIS	24	0	0	0.0902728	-0.0829622
KEGG_GLYCEROPHOSPHOLIPID_METABOLISM	57	1	0	0.369352	-0.375621
KEGG_ETHER_LIPID_METABOLISM	17	0	1	0.188417	-0.25674
KEGG_ARACHIDONIC_ACID_METABOLISM	20	3	2	-0.497074	0.376771
KEGG_LINOLEIC_ACID_METABOLISM	5	1	0	-0.318057	0.078352
KEGG_ALPHA_LINOLENIC_ACID_METABOLISM	6	0	0	-0.0262122	-0.0302609
KEGG_SPHINGOLIPID_METABOLISM	30	0	0	0.343707	-0.290226
KEGG_GLYCOSPHINGOLIPID_BIOSYNTHESIS_LACTO_AND_NEOLACTO_SERIES	14	3	0	-0.235282	0.175479
KEGG_GLYCOSPHINGOLIPID_BIOSYNTHESIS_GLOBO_SERIES	9	1	0	0.127121	-0.0964469
KEGG_GLYCOSPHINGOLIPID_BIOSYNTHESIS_GANGLIO_SERIES	11	0	0	-0.140871	0.152901
KEGG_PYRUVATE_METABOLISM	32	0	0	-0.0190927	-0.0442794
KEGG_GLYOXYLATE_AND_DICARBOXYLATE_METABOLISM	14	0	0	-0.000338524	-0.0477624
KEGG_PROPANOATE_METABOLISM	27	0	0	-0.0305446	0.0152556
KEGG_BUTANOATE_METABOLISM	25	1	0	-0.315117	0.291091
KEGG_ONE_CARBON_POOL_BY_FOLATE	15	0	0	0.019939	-0.0643838
KEGG_RIBOFLAVIN_METABOLISM	10	0	0	0.0661173	-0.0664355
KEGG_NICOTINATE_AND_NICOTINAMIDE_METABOLISM	19	0	0	0.40088	-0.336142
KEGG_PANTOTHENATE_AND_COA_BIOSYNTHESIS	11	0	0	-0.0908476	0.0829992
KEGG_FOLATE_BIOSYNTHESIS	7	0	0	-0.0650024	0.0909008
KEGG_RETINOL_METABOLISM	16	1	0	0.227764	-0.247663
KEGG_PORPHYRIN_AND_CHLOROPHYLL_METABOLISM	20	1	0	0.312901	-0.396863
KEGG_TERPENOID_BACKBONE_BIOSYNTHESIS	13	0	0	-0.0216913	-0.0333861
KEGG_LIMONENE_AND_PINENE_DEGRADATION	9	0	0	0.083125	-0.0754929
KEGG_NITROGEN_METABOLISM	11	0	0	0.255276	-0.321225
KEGG_SULFUR_METABOLISM	10	0	0	-0.114475	0.230337
KEGG_AMINOACYL_TRNA_BIOSYNTHESIS	22	0	0	-0.0369285	-0.00701704
KEGG_METABOLISM_OF_XENOBIOTICS_BY_CYTOCHROME_P450	23	3	1	-0.493118	0.457271
KEGG_DRUG_METABOLISM_CYTOCHROME_P450	18	3	0	-0.343062	0.332844
KEGG_DRUG_METABOLISM_OTHER_ENZYMES	22	1	0	0.285028	-0.304921
KEGG_BIOSYNTHESIS_OF_UNSATURATED_FATTY_ACIDS	21	0	0	0.0178051	0.0468948
KEGG_ABC_TRANSPORTERS	23	1	0	0.187076	-0.279522
KEGG_RIBOSOME	86	0	0	0.00271848	0.0115955
KEGG_RNA_DEGRADATION	52	0	0	-0.0784652	0.0709433
KEGG_RNA_POLYMERASE	29	0	0	0.290014	-0.352376
KEGG_BASAL_TRANSCRIPTION_FACTORS	30	0	1	0.0676606	-0.0756623
KEGG_DNA_REPLICATION	35	0	0	0.0312383	-0.0348953
KEGG_SPLICEOSOME	124	0	0	0.157073	-0.142563
KEGG_PROTEASOME	40	0	0	-0.107296	0.0964238
KEGG_PROTEIN_EXPORT	23	0	0	-0.015065	0.0479065
KEGG_PPAR_SIGNALING_PATHWAY	39	0	0	0.00861375	-0.0171824
KEGG_BASE_EXCISION_REPAIR	33	0	0	0.208978	-0.211264
KEGG_NUCLEOTIDE_EXCISION_REPAIR	42	0	0	0.207822	-0.197759
KEGG_MISMATCH_REPAIR	22	0	0	-0.0698019	0.0657075
KEGG_HOMOLOGOUS_RECOMBINATION	25	0	0	0.0582484	-0.0700849
KEGG_NON_HOMOLOGOUS_END_JOINING	10	0	0	0.0430889	-0.0298099
KEGG_MAPK_SIGNALING_PATHWAY	185	2	1	-0.517774	0.532269
KEGG_ERBB_SIGNALING_PATHWAY	69	5	1	-0.362735	0.382055
KEGG_CALCIUM_SIGNALING_PATHWAY	82	2	3	-0.372765	0.38824
KEGG_CYTOKINE_CYTOKINE_RECEPTOR_INTERACTION	92	2	8	0.502642	-0.498238
KEGG_CHEMOKINE_SIGNALING_PATHWAY	104	1	7	0.253964	-0.229409
KEGG_PHOSPHATIDYLINOSITOL_SIGNALING_SYSTEM	60	1	0	0.21775	-0.204208
KEGG_NEUROACTIVE_LIGAND_RECEPTOR_INTERACTION	56	0	1	0.29232	-0.28794
KEGG_CELL_CYCLE	116	1	0	0.00409903	0.0519761
KEGG_OOCYTE_MEIOSIS	91	0	1	-0.028911	0.0576386
KEGG_P53_SIGNALING_PATHWAY	59	2	2	-0.408799	0.526688
KEGG_UBIQUITIN_MEDIATED_PROTEOLYSIS	122	1	0	0.219947	-0.186404
KEGG_SNARE_INTERACTIONS_IN_VESICULAR_TRANSPORT	36	1	0	-0.0846838	0.107802
KEGG_REGULATION_OF_AUTOPHAGY	18	0	0	0.0167479	-0.00609887
KEGG_LYSOSOME	106	2	2	0.278077	-0.257659
KEGG_ENDOCYTOSIS	145	6	1	0.4711	-0.460206
KEGG_PEROXISOME	67	0	0	0.119098	-0.109566
KEGG_MTOR_SIGNALING_PATHWAY	42	0	2	-0.113142	0.129061
KEGG_APOPTOSIS	71	1	2	-0.234046	0.25102
KEGG_CARDIAC_MUSCLE_CONTRACTION	46	1	1	-0.472779	0.498832
KEGG_VASCULAR_SMOOTH_MUSCLE_CONTRACTION	64	0	3	-0.363914	0.428934
KEGG_WNT_SIGNALING_PATHWAY	111	0	2	-0.465738	0.484443
KEGG_DORSO_VENTRAL_AXIS_FORMATION	19	0	0	0.147661	-0.120711
KEGG_NOTCH_SIGNALING_PATHWAY	40	2	0	0.192463	-0.131974
KEGG_HEDGEHOG_SIGNALING_PATHWAY	32	0	1	-0.252036	0.345174
KEGG_TGF_BETA_SIGNALING_PATHWAY	62	0	1	-0.438985	0.492863
KEGG_AXON_GUIDANCE	83	3	5	-0.457943	0.509985
KEGG_VEGF_SIGNALING_PATHWAY	51	1	1	-0.306568	0.331876
KEGG_FOCAL_ADHESION	137	4	12	0.581596	-0.586308
KEGG_ECM_RECEPTOR_INTERACTION	46	4	6	0.569725	-0.529232
KEGG_CELL_ADHESION_MOLECULES_CAMS	50	10	7	0.422454	-0.341859
KEGG_ADHERENS_JUNCTION	57	3	3	0.392548	-0.377654
KEGG_TIGHT_JUNCTION	91	9	6	0.296454	-0.291231
KEGG_GAP_JUNCTION	56	0	4	-0.00743563	0.0662642
KEGG_COMPLEMENT_AND_COAGULATION_CASCADES	30	1	5	-0.324506	0.41191
KEGG_ANTIGEN_PROCESSING_AND_PRESENTATION	36	0	0	0.013593	0.0273703
KEGG_RENIN_ANGIOTENSIN_SYSTEM	6	0	0	0.169874	-0.0630002
KEGG_TOLL_LIKE_RECEPTOR_SIGNALING_PATHWAY	59	1	3	-0.270763	0.310682
KEGG_NOD_LIKE_RECEPTOR_SIGNALING_PATHWAY	42	2	2	-0.174241	0.181168
KEGG_RIG_I_LIKE_RECEPTOR_SIGNALING_PATHWAY	46	1	0	0.217132	-0.185908
KEGG_CYTOSOLIC_DNA_SENSING_PATHWAY	28	1	0	0.106413	-0.179511
KEGG_JAK_STAT_SIGNALING_PATHWAY	73	2	3	-0.413068	0.448866
KEGG_HEMATOPOIETIC_CELL_LINEAGE	26	1	0	0.466074	-0.415969
KEGG_NATURAL_KILLER_CELL_MEDIATED_CYTOTOXICITY	64	1	1	-0.305409	0.369086
KEGG_T_CELL_RECEPTOR_SIGNALING_PATHWAY	72	3	3	0.0328448	-0.000691083
KEGG_B_CELL_RECEPTOR_SIGNALING_PATHWAY	54	2	1	0.162652	-0.131377
KEGG_FC_EPSILON_RI_SIGNALING_PATHWAY	47	2	2	-0.170334	0.163787
KEGG_FC_GAMMA_R_MEDIATED_PHAGOCYTOSIS	70	1	2	-0.369028	0.436933
KEGG_LEUKOCYTE_TRANSENDOTHELIAL_MIGRATION	69	8	8	-0.333926	0.364273
KEGG_INTESTINAL_IMMUNE_NETWORK_FOR_IGA_PRODUCTION	9	1	2	-0.20235	0.266332
KEGG_CIRCADIAN_RHYTHM_MAMMAL	12	0	0	-0.0889049	0.162023
KEGG_LONG_TERM_POTENTIATION	47	0	0	-0.0722337	0.117529
KEGG_NEUROTROPHIN_SIGNALING_PATHWAY	103	2	2	-0.16214	0.223166
KEGG_LONG_TERM_DEPRESSION	36	0	1	0.165294	-0.141614
KEGG_OLFACTORY_TRANSDUCTION	13	0	0	-0.174333	0.148683
KEGG_TASTE_TRANSDUCTION	12	1	0	0.115514	-0.0881065
KEGG_REGULATION_OF_ACTIN_CYTOSKELETON	146	7	6	-0.402903	0.434969
KEGG_INSULIN_SIGNALING_PATHWAY	107	3	1	-0.0657301	0.0822753
KEGG_GNRH_SIGNALING_PATHWAY	66	1	1	-0.425121	0.445964
KEGG_PROGESTERONE_MEDIATED_OOCYTE_MATURATION	67	1	2	0.00383869	0.00511544
KEGG_MELANOGENESIS	65	0	0	0.396005	-0.356271
KEGG_ADIPOCYTOKINE_SIGNALING_PATHWAY	47	0	1	0.208029	-0.260489
KEGG_TYPE_II_DIABETES_MELLITUS	24	0	0	-0.0308882	0.043856
KEGG_TYPE_I_DIABETES_MELLITUS	12	1	0	0.184252	-0.0941451
KEGG_MATURITY_ONSET_DIABETES_OF_THE_YOUNG	10	1	0	0.0606815	0.0207048
KEGG_ALDOSTERONE_REGULATED_SODIUM_REABSORPTION	22	3	1	0.219831	-0.247792
KEGG_VASOPRESSIN_REGULATED_WATER_REABSORPTION	37	2	0	0.256167	-0.234336
KEGG_PROXIMAL_TUBULE_BICARBONATE_RECLAMATION	12	1	0	-0.141655	0.150692
KEGG_ALZHEIMERS_DISEASE	126	1	0	0.203264	-0.275254
KEGG_PARKINSONS_DISEASE	99	0	1	-0.446535	0.374572
KEGG_AMYOTROPHIC_LATERAL_SCLEROSIS_ALS	38	1	0	-0.305197	0.284676
KEGG_HUNTINGTONS_DISEASE	146	0	0	0.475729	-0.480681
KEGG_PRION_DISEASES	20	0	1	-0.155512	0.204864
KEGG_VIBRIO_CHOLERAE_INFECTION	41	1	0	-0.27062	0.35078
KEGG_EPITHELIAL_CELL_SIGNALING_IN_HELICOBACTER_PYLORI_INFECTION	54	2	2	0.343389	-0.294487
KEGG_PATHOGENIC_ESCHERICHIA_COLI_INFECTION	41	4	4	0.122659	-0.0548275
KEGG_LEISHMANIA_INFECTION	36	1	0	0.323081	-0.288863
KEGG_PATHWAYS_IN_CANCER	245	6	5	-0.603895	0.625823
KEGG_COLORECTAL_CANCER	53	0	1	-0.365724	0.431336
KEGG_RENAL_CELL_CARCINOMA	59	1	1	0.292049	-0.243155
KEGG_PANCREATIC_CANCER	61	2	1	0.501328	-0.442093
KEGG_ENDOMETRIAL_CANCER	44	2	1	0.288522	-0.247526
KEGG_GLIOMA	49	1	2	-0.175881	0.241349
KEGG_PROSTATE_CANCER	75	2	3	-0.000475171	0.0407215
KEGG_THYROID_CANCER	26	1	0	0.282314	-0.21741
KEGG_BASAL_CELL_CARCINOMA	35	0	0	-0.310832	0.369847
KEGG_MELANOMA	46	1	3	-0.271931	0.378282
KEGG_BLADDER_CANCER	39	3	1	-0.35069	0.480546
KEGG_CHRONIC_MYELOID_LEUKEMIA	64	1	1	0.465387	-0.39784
KEGG_ACUTE_MYELOID_LEUKEMIA	47	1	2	-0.206884	0.231462
KEGG_SMALL_CELL_LUNG_CANCER	74	0	2	0.54191	-0.512814
KEGG_NON_SMALL_CELL_LUNG_CANCER	45	2	1	0.346185	-0.281431
KEGG_ASTHMA	3	0	0	-0.0113615	-0.0136595
KEGG_AUTOIMMUNE_THYROID_DISEASE	9	0	0	0.198694	-0.031162
KEGG_SYSTEMIC_LUPUS_ERYTHEMATOSUS	16	0	2	-0.00425281	-0.0266068
KEGG_ALLOGRAFT_REJECTION	9	0	0	0.198694	-0.031162
KEGG_GRAFT_VERSUS_HOST_DISEASE	9	0	0	0.1946	-0.00863026
KEGG_PRIMARY_IMMUNODEFICIENCY	11	1	1	-0.084718	0.0490206
KEGG_HYPERTROPHIC_CARDIOMYOPATHY_HCM	44	2	2	-0.454066	0.496711
KEGG_ARRHYTHMOGENIC_RIGHT_VENTRICULAR_CARDIOMYOPATHY_ARVC	43	6	2	0.428619	-0.386307
KEGG_DILATED_CARDIOMYOPATHY	47	2	3	0.498707	-0.468439
KEGG_VIRAL_MYOCARDITIS	34	2	3	0.394274	-0.363185
BIOCARTA_RELA_PATHWAY	13	0	0	0.0922769	-0.122037
BIOCARTA_NO1_PATHWAY	17	0	1	-0.00228511	0.00527749
BIOCARTA_CSK_PATHWAY	8	0	1	0.0122201	0.0328868
BIOCARTA_SRCRPTP_PATHWAY	10	0	0	0.0743853	-0.0706895
BIOCARTA_AMI_PATHWAY	15	0	0	0.455316	-0.344811
BIOCARTA_GRANULOCYTES_PATHWAY	4	0	0	0.245894	-0.123358
BIOCARTA_LYM_PATHWAY	4	0	1	0.266415	-0.0622348
BIOCARTA_ARAP_PATHWAY	15	1	0	0.0648718	-0.0339715
BIOCARTA_AGR_PATHWAY	22	0	0	-0.0637986	0.133929
BIOCARTA_AKAP95_PATHWAY	10	0	0	0.081235	-0.0271284
BIOCARTA_AKT_PATHWAY	17	0	0	0.027138	-0.0300328
BIOCARTA_ALK_PATHWAY	27	0	0	0.306062	-0.265967
BIOCARTA_AT1R_PATHWAY	25	0	0	-0.0289393	0.08518
BIOCARTA_ACE2_PATHWAY	7	0	0	0.507519	-0.227614
BIOCARTA_ASBCELL_PATHWAY	2	0	0	0.104629	-0.0182127
BIOCARTA_DNAFRAGMENT_PATHWAY	9	0	0	0.00753226	0.0467199
BIOCARTA_CHEMICAL_PATHWAY	17	0	0	0.161881	-0.118761
BIOCARTA_SPPA_PATHWAY	12	0	0	-0.0117451	0.0383891
BIOCARTA_ATM_PATHWAY	18	0	0	0.254584	-0.0548959
BIOCARTA_AGPCR_PATHWAY	9	0	0	0.0900428	-0.0125553
BIOCARTA_BCELLSURVIVAL_PATHWAY	14	0	0	-0.0728282	0.0981057
BIOCARTA_BLYMPHOCYTE_PATHWAY	2	0	1	-0.0133132	0.000781219
BIOCARTA_BCR_PATHWAY	28	0	0	0.104359	-0.0688705
BIOCARTA_BIOPEPTIDES_PATHWAY	24	0	1	-0.0830073	0.0933135
BIOCARTA_RANKL_PATHWAY	12	0	0	-0.0244293	0.00377228
BIOCARTA_CACAM_PATHWAY	7	0	0	0.00134134	0.060807
BIOCARTA_CDMAC_PATHWAY	13	0	0	0.180123	-0.111372
BIOCARTA_CARM_ER_PATHWAY	21	0	0	-0.223877	0.237656
BIOCARTA_CASPASE_PATHWAY	19	1	0	0.050601	-0.0548441
BIOCARTA_CBL_PATHWAY	8	0	0	0.290556	-0.175128
BIOCARTA_CCR3_PATHWAY	13	0	0	0.132166	-0.0695185
BIOCARTA_CD40_PATHWAY	13	0	0	0.0695795	-0.0267789
BIOCARTA_MCM_PATHWAY	18	0	0	0.0291111	-0.0259267
BIOCARTA_G1_PATHWAY	25	0	0	-0.321891	0.404696
BIOCARTA_G2_PATHWAY	23	0	0	-0.123792	0.179126
BIOCARTA_CELL2CELL_PATHWAY	6	0	0	0.179573	-0.0277088
BIOCARTA_LAIR_PATHWAY	6	0	1	-0.141582	0.290166
BIOCARTA_CERAMIDE_PATHWAY	21	0	0	-0.218709	0.210927
BIOCARTA_TID_PATHWAY	16	0	0	0.20046	-0.200133
BIOCARTA_CLASSIC_PATHWAY	4	0	2	-0.0899542	-0.0104011
BIOCARTA_COMP_PATHWAY	5	0	2	-0.164817	0.00958998
BIOCARTA_VDR_PATHWAY	24	0	0	-0.00389618	0.0139445
BIOCARTA_HDAC_PATHWAY	20	0	1	0.0392413	-0.0054914
BIOCARTA_GCR_PATHWAY	13	0	1	0.0109364	0.00547929
BIOCARTA_CTCF_PATHWAY	21	0	0	0.312235	-0.204142
BIOCARTA_CTL_PATHWAY	4	0	0	0.0826809	0.0630495
BIOCARTA_CXCR4_PATHWAY	15	0	2	0.0570529	-0.0325954
BIOCARTA_CELLCYCLE_PATHWAY	20	0	0	0.289989	-0.212763
BIOCARTA_CFTR_PATHWAY	9	2	0	0.0685858	-0.0937811
BIOCARTA_CYTOKINE_PATHWAY	5	0	0	-0.181907	0.336352
BIOCARTA_INFLAM_PATHWAY	9	0	0	-0.126331	0.429445
BIOCARTA_D4GDI_PATHWAY	9	1	0	-0.0491288	0.122959
BIOCARTA_DC_PATHWAY	3	0	0	0.108256	-0.0233676
BIOCARTA_P35ALZHEIMERS_PATHWAY	7	1	0	0.174634	-0.094944
BIOCARTA_RNA_PATHWAY	10	0	0	0.148057	-0.165027
BIOCARTA_MTA3_PATHWAY	15	1	3	0.359169	-0.360111
BIOCARTA_SKP2E2F_PATHWAY	9	0	0	0.102069	-0.089917
BIOCARTA_CALCINEURIN_PATHWAY	16	0	0	-0.0326949	0.139458
BIOCARTA_EGF_PATHWAY	25	0	0	0.203423	-0.175883
BIOCARTA_ETC_PATHWAY	9	0	0	0.0164028	-0.0353376
BIOCARTA_NDKDYNAMIN_PATHWAY	16	0	0	0.162305	-0.0748718
BIOCARTA_EPHA4_PATHWAY	4	0	1	-0.131821	0.232402
BIOCARTA_EPO_PATHWAY	18	0	0	-0.0217639	0.0819797
BIOCARTA_ECM_PATHWAY	16	0	1	0.100769	-0.0374998
BIOCARTA_ERK_PATHWAY	23	0	0	-0.225377	0.271962
BIOCARTA_ERYTH_PATHWAY	6	0	1	0.366197	-0.127207
BIOCARTA_EPONFKB_PATHWAY	9	0	0	0.022025	0.0166583
BIOCARTA_EIF_PATHWAY	16	0	0	0.129761	-0.122904
BIOCARTA_EXTRINSIC_PATHWAY	9	0	0	0.112129	-0.12514
BIOCARTA_FAS_PATHWAY	29	1	0	-0.0245442	0.0602106
BIOCARTA_FCER1_PATHWAY	31	0	0	-0.0456693	0.0961175
BIOCARTA_FIBRINOLYSIS_PATHWAY	8	0	2	-0.151426	0.26829
BIOCARTA_FMLP_PATHWAY	28	0	0	0.115018	-0.0933905
BIOCARTA_FREE_PATHWAY	8	0	0	0.15537	-0.180176
BIOCARTA_GABA_PATHWAY	5	0	0	-0.0109659	0.00223186
BIOCARTA_GATA3_PATHWAY	10	0	0	0.0628403	-0.0969318
BIOCARTA_SET_PATHWAY	7	0	0	-0.0315972	0.0782705
BIOCARTA_GH_PATHWAY	22	0	0	0.0121076	0.00919065
BIOCARTA_AHSP_PATHWAY	7	0	0	-0.00239722	0.0167328
BIOCARTA_HIVNEF_PATHWAY	53	1	0	0.126892	-0.121879
BIOCARTA_SALMONELLA_PATHWAY	4	0	0	0.00838771	0.045887
BIOCARTA_MPR_PATHWAY	17	0	0	0.243683	-0.240997
BIOCARTA_HCMV_PATHWAY	16	0	0	-0.0715789	0.0602856
BIOCARTA_P53HYPOXIA_PATHWAY	19	1	0	0.3459	-0.292576
BIOCARTA_HIF_PATHWAY	13	0	0	0.187244	-0.176741
BIOCARTA_IGF1_PATHWAY	19	0	1	0.108622	-0.0457224
BIOCARTA_IL17_PATHWAY	3	0	0	0.0765791	0.122853
BIOCARTA_IL2_PATHWAY	15	0	0	-0.138956	0.185779
BIOCARTA_IL3_PATHWAY	12	0	1	-0.0536551	0.0454837
BIOCARTA_IL4_PATHWAY	8	0	0	0.0163768	-0.072057
BIOCARTA_IL6_PATHWAY	19	0	0	0.196664	-0.208096
BIOCARTA_IL10_PATHWAY	9	0	1	-0.0046824	-0.135481
BIOCARTA_IL12_PATHWAY	9	0	0	0.228308	-0.206758
BIOCARTA_IL2RB_PATHWAY	30	0	0	-0.0902183	0.120878
BIOCARTA_IL22BP_PATHWAY	8	0	0	-0.051907	-0.0335175
BIOCARTA_IL7_PATHWAY	10	0	1	-0.00862077	0.00288863
BIOCARTA_GSK3_PATHWAY	17	0	1	0.194722	-0.170965
BIOCARTA_DEATH_PATHWAY	27	0	0	-0.0197231	-0.000173646
BIOCARTA_RACCYCD_PATHWAY	26	0	0	0.27447	-0.236176
BIOCARTA_GLEEVEC_PATHWAY	22	0	0	0.181984	-0.128116
BIOCARTA_INSULIN_PATHWAY	19	0	0	0.120676	-0.0534029
BIOCARTA_INTEGRIN_PATHWAY	29	1	3	-0.278245	0.34959
BIOCARTA_INTRINSIC_PATHWAY	15	0	1	0.466085	-0.368799
BIOCARTA_KERATINOCYTE_PATHWAY	40	1	0	-0.302387	0.309467
BIOCARTA_LECTIN_PATHWAY	2	0	0	-0.0967645	0.0170371
BIOCARTA_PYK2_PATHWAY	26	0	0	-0.0652572	0.0856514
BIOCARTA_EGFR_SMRTE_PATHWAY	9	0	0	-0.17498	0.176579
BIOCARTA_MAPK_PATHWAY	76	1	0	-0.370046	0.395455
BIOCARTA_MCALPAIN_PATHWAY	13	2	0	0.219895	-0.173537
BIOCARTA_PPARA_PATHWAY	41	0	0	-0.203445	0.226062
BIOCARTA_ETS_PATHWAY	16	0	0	0.208791	-0.181309
BIOCARTA_MONOCYTE_PATHWAY	3	0	0	-0.0703244	0.234357
BIOCARTA_MTOR_PATHWAY	21	0	0	0.00187811	0.032721
BIOCARTA_IGF1R_PATHWAY	22	0	0	0.0338281	-0.0117569
BIOCARTA_PITX2_PATHWAY	14	0	0	-0.0379246	0.0869062
BIOCARTA_NGF_PATHWAY	17	0	0	-0.143098	0.207774
BIOCARTA_VIP_PATHWAY	21	0	0	0.0644214	-0.0229811
BIOCARTA_NFAT_PATHWAY	36	0	1	0.126227	-0.0853321
BIOCARTA_NTHI_PATHWAY	21	0	1	-0.36134	0.403873
BIOCARTA_NFKB_PATHWAY	19	0	0	0.0399847	-0.0553553
BIOCARTA_NOS1_PATHWAY	15	0	0	0.0729361	-0.0388861
BIOCARTA_NO2IL12_PATHWAY	3	0	0	-0.0130811	-0.0106051
BIOCARTA_RARRXR_PATHWAY	7	0	0	-0.0632943	0.0680722
BIOCARTA_NUCLEARRS_PATHWAY	16	1	0	-0.238484	0.213413
BIOCARTA_ARENRF2_PATHWAY	19	0	0	-0.147201	0.128261
BIOCARTA_P38MAPK_PATHWAY	34	0	0	0.369388	-0.325444
BIOCARTA_P53_PATHWAY	16	0	0	0.269893	-0.0901129
BIOCARTA_PDGF_PATHWAY	25	0	0	0.196177	-0.182873
BIOCARTA_CCR5_PATHWAY	12	0	3	0.0796305	-0.0274044
BIOCARTA_PTDINS_PATHWAY	22	0	0	0.32474	-0.287029
BIOCARTA_PLCE_PATHWAY	9	0	0	-0.0605251	0.0940819
BIOCARTA_EDG1_PATHWAY	16	0	0	0.0311179	0.0636968
BIOCARTA_CDK5_PATHWAY	11	0	0	0.12278	-0.0847054
BIOCARTA_MYOSIN_PATHWAY	10	0	0	-0.0485152	0.0603062
BIOCARTA_PLATELETAPP_PATHWAY	11	0	1	0.515701	-0.263534
BIOCARTA_PS1_PATHWAY	12	0	0	0.0908395	-0.0702665
BIOCARTA_AKAPCENTROSOME_PATHWAY	12	0	0	0.0580887	-0.0258995
BIOCARTA_PTEN_PATHWAY	17	0	0	0.159896	-0.127838
BIOCARTA_RAB_PATHWAY	11	0	0	0.0427535	-0.00919528
BIOCARTA_RAC1_PATHWAY	18	0	1	-0.0240545	0.0484909
BIOCARTA_RAS_PATHWAY	20	0	0	0.187148	-0.137397
BIOCARTA_NKCELLS_PATHWAY	14	0	0	-0.229761	0.248637
BIOCARTA_RB_PATHWAY	12	0	0	0.172941	-0.154401
BIOCARTA_BAD_PATHWAY	18	0	2	0.077576	-0.050417
BIOCARTA_CK1_PATHWAY	11	0	0	0.0408655	0.0881344
BIOCARTA_EIF2_PATHWAY	11	0	0	0.0587072	-0.0767809
BIOCARTA_EIF4_PATHWAY	22	0	0	-0.123295	0.186717
BIOCARTA_STEM_PATHWAY	4	0	0	0.404682	-0.137504
BIOCARTA_P27_PATHWAY	13	0	0	-0.131367	0.134669
BIOCARTA_PGC1A_PATHWAY	11	0	0	0.0570603	-0.0437217
BIOCARTA_PML_PATHWAY	12	0	0	-0.160718	0.190831
BIOCARTA_DREAM_PATHWAY	10	0	0	-0.141071	0.28805
BIOCARTA_LEPTIN_PATHWAY	9	0	0	-0.0931642	0.057392
BIOCARTA_RHO_PATHWAY	17	1	0	0.142458	-0.118863
BIOCARTA_AKAP13_PATHWAY	9	0	0	-0.0260714	0.0217553
BIOCARTA_ATRBRCA_PATHWAY	20	0	0	0.0386007	-0.0263079
BIOCARTA_CARDIACEGF_PATHWAY	12	0	0	0.00215776	0.0459405
BIOCARTA_HER2_PATHWAY	18	2	0	0.0683893	-0.0554774
BIOCARTA_ERK5_PATHWAY	12	0	0	-0.0195751	0.0292559
BIOCARTA_MAL_PATHWAY	17	0	0	0.134154	-0.114142
BIOCARTA_MEF2D_PATHWAY	16	0	0	0.0936124	-0.0234892
BIOCARTA_MITOCHONDRIA_PATHWAY	19	1	0	-0.145105	0.138369
BIOCARTA_ACH_PATHWAY	9	0	0	0.024109	-0.0461349
BIOCARTA_PARKIN_PATHWAY	6	0	0	-0.00131702	0.0381947
BIOCARTA_CDC42RAC_PATHWAY	7	0	0	0.028884	0.0155836
BIOCARTA_RANMS_PATHWAY	10	0	0	-0.0244877	0.0350501
BIOCARTA_BARR_MAPK_PATHWAY	10	0	0	-0.0850307	0.162222
BIOCARTA_TOB1_PATHWAY	9	1	0	-0.290941	0.318592
BIOCARTA_BARRESTIN_SRC_PATHWAY	11	0	0	0.15099	-0.102062
BIOCARTA_NKT_PATHWAY	6	0	1	0.0906026	-0.00333044
BIOCARTA_IL1R_PATHWAY	23	1	0	0.285693	-0.238659
BIOCARTA_MET_PATHWAY	29	0	0	-0.235883	0.271476
BIOCARTA_GPCR_PATHWAY	27	0	0	-0.0529073	0.0903826
BIOCARTA_IGF1MTOR_PATHWAY	18	0	1	-0.0213555	0.0306268
BIOCARTA_SODD_PATHWAY	8	0	0	-0.00384031	-0.125053
BIOCARTA_SHH_PATHWAY	13	0	0	-0.00832077	0.0546326
BIOCARTA_PTC1_PATHWAY	10	0	0	0.0443812	-0.0685551
BIOCARTA_SPRY_PATHWAY	13	0	0	-0.0285418	0.0932124
BIOCARTA_BARRESTIN_PATHWAY	8	0	0	0.31603	-0.195381
BIOCARTA_STATHMIN_PATHWAY	13	1	0	0.0589153	0.011135
BIOCARTA_HSP27_PATHWAY	10	0	0	-0.146172	0.224152
BIOCARTA_TCR_PATHWAY	33	0	1	-0.0601309	0.097135
BIOCARTA_TCYTOTOXIC_PATHWAY	2	0	1	0.0797848	-0.00374678
BIOCARTA_THELPER_PATHWAY	2	0	1	0.0797848	-0.00374678
BIOCARTA_TALL1_PATHWAY	10	1	0	-0.00453378	-0.02184
BIOCARTA_TEL_PATHWAY	17	0	0	0.0721786	-0.0322668
BIOCARTA_TGFB_PATHWAY	18	1	0	-0.312499	0.355168
BIOCARTA_TH1TH2_PATHWAY	5	0	0	-0.123973	0.0253342
BIOCARTA_41BB_PATHWAY	15	0	0	-0.0329708	0.086006
BIOCARTA_CTLA4_PATHWAY	4	0	0	0.0463469	-0.043261
BIOCARTA_LONGEVITY_PATHWAY	10	0	1	-0.0638643	0.0449587
BIOCARTA_SARS_PATHWAY	5	0	0	0.0181692	0.0145204
BIOCARTA_PAR1_PATHWAY	16	0	0	-0.0236758	0.0599086
BIOCARTA_STRESS_PATHWAY	23	0	0	-0.267667	0.257929
BIOCARTA_TNFR1_PATHWAY	28	1	0	0.18637	-0.201173
BIOCARTA_TNFR2_PATHWAY	15	0	0	0.143015	-0.12684
BIOCARTA_TOLL_PATHWAY	22	0	0	0.162165	-0.144354
BIOCARTA_TPO_PATHWAY	20	0	0	0.188909	-0.159287
BIOCARTA_CREB_PATHWAY	20	0	0	-0.0551408	0.0753594
BIOCARTA_CARM1_PATHWAY	11	0	0	0.10011	-0.0849815
BIOCARTA_TFF_PATHWAY	19	3	0	-0.107844	0.152727
BIOCARTA_TRKA_PATHWAY	11	0	0	0.00785003	-0.00732961
BIOCARTA_ARF_PATHWAY	15	0	1	0.129868	-0.0891586
BIOCARTA_UCALPAIN_PATHWAY	9	2	0	-0.0879089	0.134053
BIOCARTA_VEGF_PATHWAY	22	0	0	-0.0675332	0.0638018
BIOCARTA_VITCB_PATHWAY	11	0	1	0.511439	-0.39426
BIOCARTA_WNT_PATHWAY	21	0	0	0.183809	-0.142621
BIOCARTA_ACTINY_PATHWAY	9	0	0	-0.0719799	0.0486498
SA_B_CELL_RECEPTOR_COMPLEXES	22	2	0	-0.19685	0.243011
SIG_CD40PATHWAYMAP	33	1	0	0.0785686	-0.0555898
SIG_PIP3_SIGNALING_IN_CARDIAC_MYOCTES	58	1	2	0.18687	-0.159245
SA_CASPASE_CASCADE	16	0	0	-0.0897718	0.0659488
SIG_CHEMOTAXIS	34	0	3	0.194152	-0.125469
SIG_IL4RECEPTOR_IN_B_LYPHOCYTES	25	0	1	0.0403019	-0.0581794
WNT_SIGNALING	65	1	2	0.493342	-0.465354
SIG_REGULATION_OF_THE_ACTIN_CYTOSKELETON_BY_RHO_GTPASES	25	0	2	0.230673	-0.171228
SA_FAS_SIGNALING	7	0	0	0.0560004	0.0470484
SA_G1_AND_S_PHASES	14	0	0	-0.0751195	0.136731
SIG_INSULIN_RECEPTOR_PATHWAY_IN_CARDIAC_MYOCYTES	46	1	1	-0.134895	0.181633
SIG_PIP3_SIGNALING_IN_B_LYMPHOCYTES	26	0	2	-0.150361	0.111418
SIG_BCR_SIGNALING_PATHWAY	36	1	2	-0.151941	0.145073
SA_G2_AND_M_PHASES	8	0	0	0.161126	-0.151007
SA_MMP_CYTOKINE_CONNECTION	6	0	0	0.293344	-0.243593
SA_PROGRAMMED_CELL_DEATH	12	0	0	-0.0776879	0.0494155
SA_PTEN_PATHWAY	16	0	1	0.0960877	-0.0598749
SA_REG_CASCADE_OF_CYCLIN_EXPR	11	0	0	-0.0416839	0.116026
SA_TRKA_RECEPTOR	15	0	1	-0.0893116	0.135355
PID_FANCONI_PATHWAY	42	1	0	0.0535894	-0.0585785
PID_SMAD2_3NUCLEAR_PATHWAY	68	0	3	0.372952	-0.346975
PID_FCER1_PATHWAY	46	0	2	0.318048	-0.284718
PID_ENDOTHELIN_PATHWAY	43	0	0	0.197858	-0.185692
PID_BCR_5PATHWAY	50	1	1	0.312286	-0.25997
PID_PRL_SIGNALING_EVENTS_PATHWAY	22	0	0	-0.0228775	0.0592838
PID_RHOA_PATHWAY	38	1	1	0.442863	-0.408285
PID_ERBB4_PATHWAY	31	1	1	-0.219765	0.248659
PID_AURORA_B_PATHWAY	34	0	2	0.0369312	0.0124175
PID_LYSOPHOSPHOLIPID_PATHWAY	52	0	1	-0.401251	0.44062
PID_INSULIN_PATHWAY	42	0	1	0.261955	-0.23166
PID_NOTCH_PATHWAY	46	0	0	-0.0532772	0.131451
PID_INTEGRIN1_PATHWAY	47	0	9	-0.432002	0.553272
PID_P73PATHWAY	70	2	2	0.529106	-0.51864
PID_P38_MKK3_6PATHWAY	25	0	0	0.380743	-0.404002
PID_GMCSF_PATHWAY	30	0	2	-0.187579	0.19428
PID_WNT_NONCANONICAL_PATHWAY	28	0	0	-0.173614	0.214949
PID_NFKAPPAB_ATYPICAL_PATHWAY	14	0	0	0.0759512	-0.136495
PID_IL4_2PATHWAY	36	1	0	0.345207	-0.386944
PID_HDAC_CLASSII_PATHWAY	27	0	1	-0.0526611	0.0659614
PID_BETA_CATENIN_DEG_PATHWAY	15	0	0	-0.0937808	0.114019
PID_HDAC_CLASSIII_PATHWAY	21	0	0	-0.129589	0.15834
PID_GLYPICAN_1PATHWAY	15	0	2	-0.253293	0.416155
PID_TCR_PATHWAY	40	0	2	-0.174024	0.234573
PID_IL27_PATHWAY	14	0	0	0.222872	-0.239976
PID_NFKAPPAB_CANONICAL_PATHWAY	20	0	0	0.153767	-0.149591
PID_E2F_PATHWAY	68	0	1	0.3229	-0.273061
PID_ER_NONGENOMIC_PATHWAY	32	0	2	-0.290069	0.355698
PID_DNA_PK_PATHWAY	14	0	0	-0.0219178	0.0393786
PID_HIF2PATHWAY	27	0	2	-0.252518	0.26978
PID_CD40_PATHWAY	25	0	0	0.10039	-0.0882326
PID_ATR_PATHWAY	36	0	0	0.0073537	0.00758579
PID_INTEGRIN_CS_PATHWAY	14	2	0	-0.283251	0.339157
PID_MET_PATHWAY	75	1	1	0.311809	-0.297844
PID_PTP1B_PATHWAY	35	1	3	-0.431794	0.421307
PID_INTEGRIN3_PATHWAY	33	3	3	0.540263	-0.465328
PID_IL12_2PATHWAY	32	0	0	0.227976	-0.227397
PID_S1P_S1P3_PATHWAY	21	0	2	-0.15997	0.191013
PID_LPA4_PATHWAY	10	0	0	-0.0288157	-0.00111057
PID_AR_PATHWAY	55	2	2	-0.0434338	0.0895071
PID_NFAT_TFPATHWAY	27	1	1	0.360474	-0.32807
PID_EPHB_FWD_PATHWAY	36	1	0	0.195802	-0.174589
PID_AVB3_OPN_PATHWAY	29	1	1	-0.340197	0.403453
PID_S1P_S1P4_PATHWAY	12	0	0	-0.0046831	0.0657955
PID_FRA_PATHWAY	31	1	4	-0.246214	0.401768
PID_MYC_ACTIV_PATHWAY	75	0	1	-0.109408	0.0860198
PID_ARF6_TRAFFICKING_PATHWAY	38	1	0	-0.398694	0.423309
PID_RHOA_REG_PATHWAY	38	4	0	0.207258	-0.20592
PID_REELIN_PATHWAY	24	0	2	-0.0989174	0.138025
PID_PS1_PATHWAY	37	0	0	-0.275039	0.337334
PID_ILK_PATHWAY	43	0	4	0.288677	-0.216831
PID_NECTIN_PATHWAY	24	2	0	-0.0895336	0.1312
PID_P38_ALPHA_BETA_PATHWAY	24	0	1	0.365695	-0.31792
PID_WNT_SIGNALING_PATHWAY	19	0	0	-0.312314	0.361002
PID_TRAIL_PATHWAY	26	0	0	0.043251	-0.0140699
PID_CDC42_PATHWAY	64	1	0	0.348208	-0.303428
PID_RET_PATHWAY	35	1	0	-0.323453	0.356834
PID_CDC42_REG_PATHWAY	27	1	0	-0.250976	0.256586
PID_ATM_PATHWAY	30	0	0	-0.0724076	0.094281
PID_ARF6_PATHWAY	26	2	0	0.19439	-0.241333
PID_LKB1_PATHWAY	43	2	0	0.13813	-0.10415
PID_CD8_TCR_PATHWAY	33	0	2	-0.135977	0.18109
PID_WNT_CANONICAL_PATHWAY	18	0	1	-0.186523	0.129406
PID_TCPTP_PATHWAY	34	0	0	-0.241513	0.293901
PID_ANGIOPOIETIN_RECEPTOR_PATHWAY	40	1	3	-0.281865	0.369536
PID_FAS_PATHWAY	32	1	0	0.124876	-0.103374
PID_CIRCADIAN_PATHWAY	15	0	0	-0.0232748	0.0685589
PID_TXA2PATHWAY	32	1	2	0.279225	-0.275686
PID_SHP2_PATHWAY	37	0	1	0.25975	-0.194547
PID_HDAC_CLASSI_PATHWAY	61	0	0	0.0468177	-0.0292668
PID_S1P_S1P1_PATHWAY	15	0	0	-0.18483	0.262467
PID_TELOMERASE_PATHWAY	62	0	0	0.0565671	-0.0103053
PID_HNF3B_PATHWAY	27	1	1	0.0801926	-0.134977
PID_NETRIN_PATHWAY	24	0	2	-0.234241	0.25157
PID_IL1_PATHWAY	28	1	0	0.24607	-0.238636
PID_NFAT_3PATHWAY	49	1	0	0.126882	-0.0635995
PID_REG_GR_PATHWAY	61	1	1	0.276995	-0.219491
PID_CONE_PATHWAY	3	0	0	0.0418659	0.0194094
PID_INTEGRIN_A9B1_PATHWAY	17	0	4	-0.260227	0.293302
PID_ERB_GENOMIC_PATHWAY	13	0	0	0.0990292	-0.125232
PID_ARF6_DOWNSTREAM_PATHWAY	14	0	0	0.18473	-0.163915
PID_MTOR_4PATHWAY	67	1	0	-0.0179472	0.0426117
PID_IL2_1PATHWAY	43	0	1	0.246322	-0.239728
PID_CXCR4_PATHWAY	69	0	4	-0.3494	0.37742
PID_IGF1_PATHWAY	28	0	0	0.170092	-0.148824
PID_ERBB1_RECEPTOR_PROXIMAL_PATHWAY	33	0	0	-0.0203886	0.0317501
PID_TNF_PATHWAY	41	0	1	0.335597	-0.409198
PID_PLK1_PATHWAY	44	0	0	-0.0788237	0.110592
PID_TCR_RAS_PATHWAY	12	0	0	-0.0162215	0.0662081
PID_IL5_PATHWAY	10	0	1	-0.0919538	0.102128
PID_FOXO_PATHWAY	44	1	0	-0.104608	0.203102
PID_VEGF_VEGFR_PATHWAY	7	0	0	-0.14699	0.301672
PID_THROMBIN_PAR4_PATHWAY	9	0	0	-0.0353723	0.0397744
PID_MYC_PATHWAY	25	0	0	0.0349374	-0.0189891
PID_RANBP2_PATHWAY	11	0	0	0.00774564	0.0166577
PID_PI3KCI_PATHWAY	33	2	1	-0.0158952	0.0489016
PID_AJDISS_2PATHWAY	40	3	2	0.248287	-0.218475
PID_IL2_PI3K_PATHWAY	27	0	0	-0.0831487	0.0846562
PID_CERAMIDE_PATHWAY	41	0	0	0.159972	-0.182594
PID_P53_DOWNSTREAM_PATHWAY	123	6	5	0.578986	-0.564016
PID_AR_TF_PATHWAY	47	2	1	-0.143125	0.134645
PID_P75_NTR_PATHWAY	57	0	0	0.329473	-0.303476
PID_S1P_META_PATHWAY	16	0	0	-0.188119	0.257059
PID_ECADHERIN_NASCENT_AJ_PATHWAY	36	2	0	0.102748	-0.0878021
PID_INTEGRIN4_PATHWAY	9	1	0	0.33991	-0.229005
PID_AMB2_NEUTROPHILS_PATHWAY	22	1	4	0.442309	-0.382032
PID_AVB3_INTEGRIN_PATHWAY	56	3	6	-0.407271	0.453026
PID_IFNG_PATHWAY	35	0	0	0.216573	-0.227195
PID_RXR_VDR_PATHWAY	23	0	0	-0.107743	0.143722
PID_LIS1_PATHWAY	24	0	1	0.0785498	-0.0658805
PID_ERBB1_DOWNSTREAM_PATHWAY	100	1	0	-0.224354	0.31529
PID_SYNDECAN_4_PATHWAY	24	1	4	0.351463	-0.307239
PID_ATF2_PATHWAY	43	1	2	-0.384851	0.502346
PID_AP1_PATHWAY	53	0	4	-0.423883	0.519677
PID_INTEGRIN2_PATHWAY	14	1	2	0.421137	-0.309489
PID_UPA_UPAR_PATHWAY	26	0	2	-0.305928	0.379133
PID_ERBB2_ERBB3_PATHWAY	39	2	0	-0.24293	0.278116
PID_FOXM1_PATHWAY	36	1	2	-0.0458653	0.111555
PID_EPHA_FWDPATHWAY	17	2	1	-0.129339	0.143571
PID_HIF1A_PATHWAY	15	0	0	-0.100536	0.125774
PID_BMP_PATHWAY	34	0	2	0.111489	-0.0773601
PID_IL3_PATHWAY	19	1	1	-0.117116	0.15655
PID_IL6_7_PATHWAY	41	0	0	-0.254736	0.274723
PID_ECADHERIN_KERATINOCYTE_PATHWAY	19	2	1	0.288964	-0.285897
PID_ALK1_PATHWAY	20	0	1	0.404018	-0.370334
PID_PDGFRB_PATHWAY	112	2	2	-0.482481	0.516969
PID_TRKR_PATHWAY	50	0	0	0.371303	-0.340245
PID_TCR_JNK_PATHWAY	10	0	0	-0.0341207	0.199853
PID_NEPHRIN_NEPH1_PATHWAY	24	1	1	0.219472	-0.226036
PID_CMYB_PATHWAY	59	1	1	0.00976511	0.042084
PID_IL23_PATHWAY	16	0	1	-0.194069	0.149494
PID_HIV_NEF_PATHWAY	32	0	0	-0.139628	0.117837
PID_SYNDECAN_1_PATHWAY	31	1	5	-0.364773	0.473308
PID_P38_MK2_PATHWAY	20	1	1	0.319616	-0.285868
PID_ERA_GENOMIC_PATHWAY	53	2	0	0.328868	-0.343052
PID_ERBB_NETWORK_PATHWAY	12	4	0	0.32223	-0.315448
PID_ALK2_PATHWAY	9	0	0	-0.136555	0.209127
PID_RHODOPSIN_PATHWAY	5	0	0	0.033319	-0.00229064
PID_PDGFRA_PATHWAY	19	0	1	0.21581	-0.212147
PID_RETINOIC_ACID_PATHWAY	28	0	0	-0.222203	0.308064
PID_P38_GAMMA_DELTA_PATHWAY	10	1	0	0.20627	-0.209052
PID_IL8_CXCR2_PATHWAY	22	0	0	0.296708	-0.247246
PID_HEDGEHOG_2PATHWAY	15	0	1	0.262037	-0.203983
PID_INTEGRIN5_PATHWAY	11	2	3	0.432349	-0.287741
PID_AR_NONGENOMIC_PATHWAY	26	0	0	0.15116	-0.14591
PID_ERBB1_INTERNALIZATION_PATHWAY	37	0	0	0.327562	-0.272572
PID_HEDGEHOG_GLI_PATHWAY	43	0	0	0.0884213	-0.0485672
PID_CASPASE_PATHWAY	44	2	1	0.315639	-0.329597
PID_CXCR3_PATHWAY	32	0	1	-0.216769	0.238049
PID_BETA_CATENIN_NUC_PATHWAY	59	2	4	-0.335312	0.455963
PID_VEGFR1_PATHWAY	22	1	1	0.307422	-0.303869
PID_SMAD2_3PATHWAY	16	0	0	0.0773557	-0.117416
PID_P38_ALPHA_BETA_DOWNSTREAM_PATHWAY	34	2	0	0.321639	-0.300894
PID_KIT_PATHWAY	44	0	2	0.213268	-0.204217
PID_ECADHERIN_STABILIZATION_PATHWAY	34	3	0	-0.238993	0.275798
PID_EPO_PATHWAY	29	0	1	-0.0564326	0.0708767
PID_IL2_STAT5_PATHWAY	18	0	0	-0.258399	0.271601
PID_TCR_CALCIUM_PATHWAY	20	0	0	-0.24797	0.311682
PID_DELTA_NP63_PATHWAY	39	4	1	-0.515924	0.508394
PID_VEGFR1_2_PATHWAY	62	0	2	0.313766	-0.319835
PID_THROMBIN_PAR1_PATHWAY	32	0	0	-0.241481	0.267799
PID_A6B1_A6B4_INTEGRIN_PATHWAY	41	7	1	0.438899	-0.426349
PID_SYNDECAN_2_PATHWAY	28	1	3	0.476355	-0.420687
PID_RAC1_REG_PATHWAY	29	1	1	-0.204414	0.219965
PID_AURORA_A_PATHWAY	31	0	0	-0.132302	0.169702
PID_ARF_3PATHWAY	18	0	0	-0.225109	0.256288
PID_INSULIN_GLUCOSE_PATHWAY	22	1	0	0.0942034	-0.0463894
PID_PI3KCI_AKT_PATHWAY	33	1	1	0.019813	-0.00442669
PID_SYNDECAN_3_PATHWAY	11	0	1	-0.197602	0.289472
PID_IL8_CXCR1_PATHWAY	16	0	0	-0.233324	0.274786
PID_MYC_REPRESS_PATHWAY	50	3	2	0.484853	-0.468229
PID_HIF1_TFPATHWAY	53	1	3	0.112865	-0.142599
PID_TAP63_PATHWAY	49	6	0	0.581597	-0.593045
PID_EPHRINB_REV_PATHWAY	21	0	2	-0.207424	0.287291
PID_BARD1_PATHWAY	28	0	0	0.0237368	-0.0107058
PID_P53_REGULATION_PATHWAY	56	0	0	-0.000158231	0.0460594
PID_TOLL_ENDOGENOUS_PATHWAY	15	0	3	0.269055	-0.239113
PID_NCADHERIN_PATHWAY	29	1	2	0.0809583	-0.0318379
PID_ANTHRAX_PATHWAY	12	0	1	-0.242403	0.291054
PID_S1P_S1P2_PATHWAY	20	0	0	0.142947	-0.0869806
PID_RAS_PATHWAY	24	0	1	-0.307024	0.33785
PID_MAPK_TRK_PATHWAY	31	0	0	-0.0416177	0.0509793
PID_PI3K_PLC_TRK_PATHWAY	31	1	0	-0.160964	0.230807
PID_CD8_TCR_DOWNSTREAM_PATHWAY	33	0	0	0.245143	-0.216193
PID_EPHA2_FWD_PATHWAY	18	1	0	-0.0879126	0.0899318
PID_LYMPH_ANGIOGENESIS_PATHWAY	22	0	1	0.320584	-0.25017
PID_ALPHA_SYNUCLEIN_PATHWAY	20	1	2	-0.128279	0.117733
PID_FGF_PATHWAY	39	2	2	0.367958	-0.311704
PID_INTEGRIN_A4B1_PATHWAY	26	0	3	0.363169	-0.329258
PID_RAC1_PATHWAY	48	1	0	-0.238114	0.305055
PID_RB_1PATHWAY	54	0	1	0.342353	-0.286786
PID_FAK_PATHWAY	55	1	2	0.343659	-0.328273
PID_HNF3A_PATHWAY	30	3	0	-0.253047	0.23406
PID_TGFBR_PATHWAY	51	1	1	0.416375	-0.415364
PID_HES_HEY_PATHWAY	35	1	1	0.014543	-0.0070668
PID_IL12_STAT4_PATHWAY	15	0	0	-0.229385	0.309133
REACTOME_GLYCOGEN_BREAKDOWN_GLYCOGENOLYSIS	14	0	0	-0.262226	0.272587
REACTOME_TRANSLATION	272	0	0	-0.0785962	0.0358708
REACTOME_PYRIMIDINE_CATABOLISM	7	0	0	-0.386225	0.350081
REACTOME_INHIBITION_OF_THE_PROTEOLYTIC_ACTIVITY_OF_APC_C_REQUIRED_FOR_THE_ONSET_OF_ANAPHASE_BY_MITOTIC_SPINDLE_CHECKPOINT_COMPONENTS	20	0	0	-0.130823	0.11264
REACTOME_PYRUVATE_METABOLISM_AND_CITRIC_ACID_TCA_CYCLE	48	0	0	0.0630709	-0.0655529
REACTOME_APOPTOTIC_CLEAVAGE_OF_CELLULAR_PROTEINS	32	5	1	0.0366029	0.00956013
REACTOME_ACTIVATION_OF_THE_PRE_REPLICATIVE_COMPLEX	32	0	0	0.0206509	-0.0144234
REACTOME_PROCESSING_OF_INTRONLESS_PRE_MRNAS	19	0	0	0.0884698	-0.00837253
REACTOME_GAP_JUNCTION_DEGRADATION	12	1	1	-0.242322	0.356204
REACTOME_BASE_EXCISION_REPAIR	45	0	0	-0.0802153	0.0745014
REACTOME_BILE_ACID_AND_BILE_SALT_METABOLISM	27	1	1	0.402477	-0.457716
REACTOME_SYNTHESIS_OF_BILE_ACIDS_AND_BILE_SALTS_VIA_7ALPHA_HYDROXYCHOLESTEROL	15	0	1	0.316426	-0.442223
REACTOME_RECYCLING_OF_BILE_ACIDS_AND_SALTS	9	1	0	0.1753	-0.210755
REACTOME_SIGNALING_BY_RHO_GTPASES	327	10	7	0.359976	-0.335984
REACTOME_SIGNALING_BY_WNT	214	0	4	0.168575	-0.117528
REACTOME_SYNTHESIS_OF_BILE_ACIDS_AND_BILE_SALTS_VIA_24_HYDROXYCHOLESTEROL	8	0	1	-0.416807	0.198214
REACTOME_SYNTHESIS_OF_BILE_ACIDS_AND_BILE_SALTS	23	0	1	0.374456	-0.450652
REACTOME_ANDROGEN_BIOSYNTHESIS	3	0	0	0.00222986	0.0385337
REACTOME_INSULIN_RECEPTOR_RECYCLING	18	0	0	0.188124	-0.154053
REACTOME_NEF_MEDIATED_DOWNREGULATION_OF_MHC_CLASS_I_COMPLEX_CELL_SURFACE_EXPRESSION	10	1	1	-0.253672	0.298115
REACTOME_SIGNALING_BY_SCF_KIT	35	1	2	0.180822	-0.185897
REACTOME_DEVELOPMENTAL_BIOLOGY	663	26	27	0.0507671	-2.43017e-05
REACTOME_CROSS_PRESENTATION_OF_SOLUBLE_EXOGENOUS_ANTIGENS_ENDOSOMES	43	0	0	-0.117439	0.135986
REACTOME_SIGNALING_BY_NODAL	10	0	0	-0.267149	0.189324
REACTOME_DAG_AND_IP3_SIGNALING	30	0	0	0.163544	-0.156772
REACTOME_SPRY_REGULATION_OF_FGF_SIGNALING	16	0	0	-0.039812	0.0251075
REACTOME_ANTIGEN_PROCESSING_CROSS_PRESENTATION	82	1	1	-0.0928276	0.157517
REACTOME_GROWTH_HORMONE_RECEPTOR_SIGNALING	17	0	0	-0.137191	0.145846
REACTOME_CELL_CELL_COMMUNICATION	79	9	4	-0.416897	0.450087
REACTOME_ENDOSOMAL_VACUOLAR_PATHWAY	10	0	0	-0.0608706	0.151947
REACTOME_TETRAHYDROBIOPTERIN_BH4_SYNTHESIS_RECYCLING_SALVAGE_AND_REGULATION	8	0	0	-0.00212942	-0.0529344
REACTOME_MEIOSIS	44	0	1	-0.0590487	0.0667197
REACTOME_G0_AND_EARLY_G1	26	0	0	-0.0597098	0.0859321
REACTOME_REGULATION_OF_KIT_SIGNALING	13	0	2	0.112605	-0.135941
REACTOME_MEMBRANE_TRAFFICKING	528	9	9	0.520622	-0.53624
REACTOME_NEF_MEDIATES_DOWN_MODULATION_OF_CELL_SURFACE_RECEPTORS_BY_RECRUITING_THEM_TO_CLATHRIN_ADAPTERS	17	1	1	0.41697	-0.386309
REACTOME_IMMUNOREGULATORY_INTERACTIONS_BETWEEN_A_LYMPHOID_AND_A_NON_LYMPHOID_CELL	28	2	3	-0.177505	0.252771
REACTOME_VITAMIN_B5_PANTOTHENATE_METABOLISM	13	0	1	-0.135446	0.107296
REACTOME_METABOLISM_OF_VITAMINS_AND_COFACTORS	135	3	4	0.572303	-0.56816
REACTOME_TRANS_GOLGI_NETWORK_VESICLE_BUDDING	69	3	1	0.504954	-0.543065
REACTOME_RESOLUTION_OF_AP_SITES_VIA_THE_MULTIPLE_NUCLEOTIDE_PATCH_REPLACEMENT_PATHWAY	25	0	0	-0.00730379	0.0229354
REACTOME_GAMMA_CARBOXYLATION_TRANSPORT_AND_AMINO_TERMINAL_CLEAVAGE_OF_PROTEINS	6	0	0	0.0406136	-0.0173769
REACTOME_CELL_CYCLE	563	2	4	0.0676839	-0.0396057
REACTOME_SIGNALING_BY_ERBB4	44	2	2	0.140332	-0.116707
REACTOME_ORC1_REMOVAL_FROM_CHROMATIN	67	0	0	-0.0698777	0.0725908
REACTOME_O_LINKED_GLYCOSYLATION_OF_MUCINS	39	4	0	-0.294725	0.291408
REACTOME_SULFUR_AMINO_ACID_METABOLISM	20	0	0	-0.0405981	-0.0707703
REACTOME_DOWNREGULATION_OF_ERBB2_ERBB3_SIGNALING	13	2	1	-0.0464766	0.0768483
REACTOME_ANTIVIRAL_MECHANISM_BY_IFN_STIMULATED_GENES	75	1	0	-0.0195001	0.0219761
REACTOME_PROLACTIN_RECEPTOR_SIGNALING	9	0	0	0.0566283	-0.032761
REACTOME_SIGNALING_BY_ERBB2	44	4	2	-0.109335	0.112094
REACTOME_SPHINGOLIPID_DE_NOVO_BIOSYNTHESIS	36	2	0	-0.309086	0.336598
REACTOME_TERMINATION_OF_O_GLYCAN_BIOSYNTHESIS	13	1	0	0.054816	-0.16476
REACTOME_DEFENSINS	2	0	0	0.0316671	0.165412
REACTOME_CONSTITUTIVE_SIGNALING_BY_LIGAND_RESPONSIVE_EGFR_CANCER_VARIANTS	18	0	0	-0.073755	0.0802468
REACTOME_GRB2_EVENTS_IN_ERBB2_SIGNALING	13	1	0	0.228888	-0.216532
REACTOME_SIGNALING_BY_EGFR_IN_CANCER	23	2	0	0.116541	-0.130584
REACTOME_SRP_DEPENDENT_COTRANSLATIONAL_PROTEIN_TARGETING_TO_MEMBRANE	111	0	0	0.0814794	-0.0239442
REACTOME_PI3K_EVENTS_IN_ERBB4_SIGNALING	8	0	0	-0.204242	0.246622
REACTOME_SHC1_EVENTS_IN_ERBB4_SIGNALING	12	0	0	0.212703	-0.21905
REACTOME_PI3K_EVENTS_IN_ERBB2_SIGNALING	13	2	0	0.251291	-0.218729
REACTOME_NUCLEAR_SIGNALING_BY_ERBB4	24	1	2	0.309304	-0.280472
REACTOME_GLYCOSPHINGOLIPID_METABOLISM	35	0	0	0.150111	-0.124581
REACTOME_DEGRADATION_OF_THE_EXTRACELLULAR_MATRIX	74	2	10	-0.525617	0.585813
REACTOME_MITOCHONDRIAL_PROTEIN_IMPORT	57	0	0	0.135366	-0.296684
REACTOME_SIGNALING_BY_HIPPO	19	1	1	0.101336	-0.0863128
REACTOME_ACTIVATED_NOTCH1_TRANSMITS_SIGNAL_TO_THE_NUCLEUS	26	1	0	-0.00283647	0.0315484
REACTOME_TRAFFICKING_AND_PROCESSING_OF_ENDOSOMAL_TLR	9	0	1	0.0503658	-0.0562892
REACTOME_SIGNALING_BY_NOTCH4	77	1	0	-0.120154	0.164157
REACTOME_DOWNSTREAM_SIGNALING_EVENTS_OF_B_CELL_RECEPTOR_BCR	77	0	0	-0.113656	0.158708
REACTOME_YAP1_AND_WWTR1_TAZ_STIMULATED_GENE_EXPRESSION	11	0	1	0.0254374	-0.0652383
REACTOME_SIGNALING_BY_NOTCH2	27	1	0	-0.0322723	0.0755325
REACTOME_PRE_NOTCH_EXPRESSION_AND_PROCESSING	47	1	0	-0.350579	0.377754
REACTOME_SIGNALING_BY_THE_B_CELL_RECEPTOR_BCR	97	1	2	-0.101382	0.15861
REACTOME_EXTRACELLULAR_MATRIX_ORGANIZATION	169	10	28	-0.548756	0.590624
REACTOME_NOTCH1_INTRACELLULAR_DOMAIN_REGULATES_TRANSCRIPTION	44	1	0	0.0354295	0.00360079
REACTOME_PRE_NOTCH_PROCESSING_IN_GOLGI	16	0	0	-0.0632234	0.0736221
REACTOME_SIGNALING_BY_NOTCH1	65	2	0	0.0399355	0.0294981
REACTOME_SIGNALING_BY_NOTCH3	40	1	0	-0.0171074	0.086803
REACTOME_TRIGLYCERIDE_BIOSYNTHESIS	8	0	0	0.0428431	-0.0137662
REACTOME_INSULIN_RECEPTOR_SIGNALLING_CASCADE	34	1	0	0.2278	-0.211569
REACTOME_ARMS_MEDIATED_ACTIVATION	6	0	0	0.0258619	0.107172
REACTOME_PROLONGED_ERK_ACTIVATION_EVENTS	13	0	0	0.151925	-0.0993456
REACTOME_SIGNALLING_TO_RAS	17	1	0	-0.242597	0.271126
REACTOME_SIGNALING_BY_BMP	20	0	2	0.131079	-0.090408
REACTOME_CELL_SURFACE_INTERACTIONS_AT_THE_VASCULAR_WALL	72	10	6	0.4925	-0.496765
REACTOME_SIGNALLING_TO_ERKS	30	1	0	-0.270119	0.309845
REACTOME_P38MAPK_EVENTS	13	1	0	0.232723	-0.242868
REACTOME_ACYL_CHAIN_REMODELLING_OF_PI	7	0	0	0.0216557	-0.0342044
REACTOME_TGF_BETA_RECEPTOR_SIGNALING_IN_EMT_EPITHELIAL_TO_MESENCHYMAL_TRANSITION	15	1	0	0.183483	-0.124453
REACTOME_DOWNREGULATION_OF_TGF_BETA_RECEPTOR_SIGNALING	26	0	0	-0.412199	0.440256
REACTOME_COLLAGEN_FORMATION	56	1	8	0.570903	-0.509839
REACTOME_SMAD2_SMAD3_SMAD4_HETEROTRIMER_REGULATES_TRANSCRIPTION	30	0	2	0.126016	-0.0843726
REACTOME_SIGNALING_BY_FGFR_IN_DISEASE	50	1	0	0.310983	-0.34982
REACTOME_HS_GAG_DEGRADATION	17	2	1	-0.141892	0.175218
REACTOME_SYNTHESIS_OF_PIPS_AT_THE_EARLY_ENDOSOME_MEMBRANE	16	0	0	0.0041868	0.0500395
REACTOME_SIGNALLING_TO_P38_VIA_RIT_AND_RIN	3	0	0	-0.00318859	0.011277
REACTOME_ACYL_CHAIN_REMODELLING_OF_PC	13	0	0	-0.101013	0.219502
REACTOME_SYNTHESIS_OF_PIPS_AT_THE_GOLGI_MEMBRANE	15	0	0	0.0155823	0.0251869
REACTOME_TGF_BETA_RECEPTOR_SIGNALING_ACTIVATES_SMADS	32	0	0	0.469239	-0.447684
REACTOME_PHOSPHOLIPID_METABOLISM	155	2	0	-0.427405	0.450733
REACTOME_CS_DS_DEGRADATION	7	0	3	-0.00102713	0.169111
REACTOME_SYNTHESIS_OF_PA	25	0	0	0.121863	-0.156162
REACTOME_SYNTHESIS_OF_PIPS_AT_THE_LATE_ENDOSOME_MEMBRANE	10	0	0	0.00430896	0.0306017
REACTOME_SYNTHESIS_OF_PE	11	0	0	0.0555743	-0.0982717
REACTOME_GASTRIN_CREB_SIGNALLING_PATHWAY_VIA_PKC_AND_MAPK	14	0	0	-0.0513878	0.0807441
REACTOME_CHONDROITIN_SULFATE_BIOSYNTHESIS	12	0	3	-0.173877	0.318016
REACTOME_HYALURONAN_UPTAKE_AND_DEGRADATION	9	0	0	-0.131588	0.189501
REACTOME_SYNTHESIS_OF_PIPS_AT_THE_PLASMA_MEMBRANE	42	0	0	0.0512113	0.00708822
REACTOME_THE_ACTIVATION_OF_ARYLSULFATASES	10	0	0	0.0368188	0.0358385
REACTOME_TRANSCRIPTIONAL_ACTIVITY_OF_SMAD2_SMAD3_SMAD4_HETEROTRIMER	42	0	2	-0.277625	0.293093
REACTOME_HYALURONAN_METABOLISM	12	0	0	0.198223	-0.157992
REACTOME_DOWNREGULATION_OF_SMAD2_3_SMAD4_TRANSCRIPTIONAL_ACTIVITY	23	0	0	0.0261096	-0.0209075
REACTOME_KERATAN_SULFATE_BIOSYNTHESIS	18	1	0	0.247722	-0.257053
REACTOME_REVERSIBLE_HYDRATION_OF_CARBON_DIOXIDE	3	0	0	-0.044656	-0.183746
REACTOME_PI_METABOLISM	64	0	0	0.0217078	0.035277
REACTOME_ABACAVIR_TRANSPORT_AND_METABOLISM	6	0	0	0.304128	-0.27195
REACTOME_CHONDROITIN_SULFATE_DERMATAN_SULFATE_METABOLISM	35	2	5	-0.2873	0.412002
REACTOME_SYNTHESIS_OF_PC	24	1	0	-0.105782	0.111714
REACTOME_HS_GAG_BIOSYNTHESIS	19	2	1	-0.15932	0.201027
REACTOME_KERATAN_SULFATE_KERATIN_METABOLISM	24	1	0	0.287456	-0.262001
REACTOME_APOPTOSIS_INDUCED_DNA_FRAGMENTATION	7	0	0	-0.0860524	0.223515
REACTOME_KERATAN_SULFATE_DEGRADATION	7	0	0	0.0657777	0.0704606
REACTOME_HEPARAN_SULFATE_HEPARIN_HS_GAG_METABOLISM	35	2	4	-0.220607	0.296527
REACTOME_GLYCOSAMINOGLYCAN_METABOLISM	85	3	5	-0.425226	0.491951
REACTOME_ACYL_CHAIN_REMODELLING_OF_PG	8	0	0	-0.0388185	0.00543798
REACTOME_ACYL_CHAIN_REMODELLING_OF_PE	11	0	0	-0.0878274	0.192181
REACTOME_ACYL_CHAIN_REMODELLING_OF_PS	9	0	0	-0.0529844	0.0679378
REACTOME_MHC_CLASS_II_ANTIGEN_PRESENTATION	94	2	4	-0.0940441	0.127255
REACTOME_GLYCEROPHOSPHOLIPID_BIOSYNTHESIS	92	2	0	0.410251	-0.411764
REACTOME_A_TETRASACCHARIDE_LINKER_SEQUENCE_IS_REQUIRED_FOR_GAG_SYNTHESIS	15	2	4	0.264769	-0.147938
REACTOME_PLATELET_ADHESION_TO_EXPOSED_COLLAGEN	5	0	1	0.267766	-0.120308
REACTOME_VEGF_LIGAND_RECEPTOR_INTERACTIONS	5	0	0	0.0158019	0.0922494
REACTOME_MICRORNA_MIRNA_BIOGENESIS	24	0	0	0.25721	-0.306193
REACTOME_NUCLEAR_EVENTS_KINASE_AND_TRANSCRIPTION_FACTOR_ACTIVATION	52	0	0	-0.00804662	0.0602514
REACTOME_RETROGRADE_NEUROTROPHIN_SIGNALLING	12	0	0	-0.25531	0.302027
REACTOME_ERKS_ARE_INACTIVATED	13	0	0	0.0344261	-0.0675505
REACTOME_NEGATIVE_REGULATION_OF_THE_PI3K_AKT_NETWORK	70	5	2	0.37786	-0.369226
REACTOME_PI3K_AKT_ACTIVATION	7	0	0	-0.0626319	0.0831805
REACTOME_EGFR_DOWNREGULATION	26	2	0	-0.346659	0.360491
REACTOME_PROCESSING_OF_CAPPED_INTRON_CONTAINING_PRE_MRNA	236	0	0	-0.196151	0.195635
REACTOME_PECAM1_INTERACTIONS	7	0	1	-0.146287	0.124062
REACTOME_TCR_SIGNALING	85	0	1	-0.0703717	0.0829655
REACTOME_REGULATION_OF_PYRUVATE_DEHYDROGENASE_PDH_COMPLEX	14	0	0	-0.0329452	-0.0153338
REACTOME_BASIGIN_INTERACTIONS	17	1	1	0.331306	-0.360014
REACTOME_AKT_PHOSPHORYLATES_TARGETS_IN_THE_CYTOSOL	14	0	1	0.0729368	-0.0526617
REACTOME_GAB1_SIGNALOSOME	14	2	0	0.182363	-0.272442
REACTOME_SHC1_EVENTS_IN_EGFR_SIGNALING	12	2	0	0.222322	-0.267436
REACTOME_ACTIVATION_OF_THE_MRNA_UPON_BINDING_OF_THE_CAP_BINDING_COMPLEX_AND_EIFS_AND_SUBSEQUENT_BINDING_TO_43S	59	0	0	0.0410982	-0.0184416
REACTOME_GLUTAMATE_NEUROTRANSMITTER_RELEASE_CYCLE	13	0	0	0.119387	-0.0643714
REACTOME_ERK_MAPK_TARGETS	20	0	0	0.0167177	-0.0356754
REACTOME_TIE2_SIGNALING	13	1	0	0.00117948	-0.00509424
REACTOME_GENERATION_OF_SECOND_MESSENGER_MOLECULES	9	0	0	0.028549	-0.0196796
REACTOME_RESPONSE_TO_ELEVATED_PLATELET_CYTOSOLIC_CA2	86	1	9	0.477694	-0.427227
REACTOME_TRANSPORT_OF_MATURE_TRANSCRIPT_TO_CYTOPLASM	80	0	0	-0.00784484	0.0575261
REACTOME_METABOLISM_OF_AMINO_ACIDS_AND_DERIVATIVES	277	3	0	-0.0536162	0.0232819
REACTOME_FATTY_ACYL_COA_BIOSYNTHESIS	28	0	0	0.2208	-0.18858
REACTOME_E2F_ENABLED_INHIBITION_OF_PRE_REPLICATION_COMPLEX_FORMATION	9	0	0	0.00380111	0.0352358
REACTOME_P75NTR_RECRUITS_SIGNALLING_COMPLEXES	12	0	0	0.0915698	-0.0973885
REACTOME_BIOLOGICAL_OXIDATIONS	107	4	2	-0.538031	0.548388
REACTOME_REGULATED_PROTEOLYSIS_OF_P75NTR	10	0	0	0.0579394	0.00715677
REACTOME_TRANSMISSION_ACROSS_CHEMICAL_SYNAPSES	140	2	3	-0.0581205	0.134325
REACTOME_CASPASE_MEDIATED_CLEAVAGE_OF_CYTOSKELETAL_PROTEINS	11	0	1	0.2316	-0.181871
REACTOME_XENOBIOTICS	6	0	0	0.0255242	-0.106396
REACTOME_INTEGRIN_CELL_SURFACE_INTERACTIONS	47	3	9	-0.447105	0.525978
REACTOME_CYTOCHROME_P450_ARRANGED_BY_SUBSTRATE_TYPE	26	1	2	0.241794	-0.282863
REACTOME_APOPTOTIC_CLEAVAGE_OF_CELL_ADHESION_PROTEINS	8	5	0	0.0887243	-0.0314868
REACTOME_NRAGE_SIGNALS_DEATH_THROUGH_JNK	46	2	0	-0.204863	0.209689
REACTOME_SLBP_DEPENDENT_PROCESSING_OF_REPLICATION_DEPENDENT_HISTONE_PRE_MRNAS	11	0	0	-0.108568	0.0392554
REACTOME_NRIF_SIGNALS_CELL_DEATH_FROM_THE_NUCLEUS	15	0	0	-0.104288	0.126407
REACTOME_RNA_POLYMERASE_II_TRANSCRIPTION	1056	7	12	0.0448445	0.0426414
REACTOME_NEURONAL_SYSTEM	193	6	4	0.521654	-0.487636
REACTOME_REGULATION_OF_BETA_CELL_DEVELOPMENT	23	1	1	-0.0466637	0.125776
REACTOME_CELL_DEATH_SIGNALLING_VIA_NRAGE_NRIF_AND_NADE	62	2	0	0.0432954	-0.0300315
REACTOME_NEUROTRANSMITTER_RELEASE_CYCLE	25	0	0	-0.12278	0.162385
REACTOME_P75_NTR_RECEPTOR_MEDIATED_SIGNALLING	81	2	0	0.0324289	-0.0207108
REACTOME_AMINO_ACID_TRANSPORT_ACROSS_THE_PLASMA_MEMBRANE	19	0	0	-0.312697	0.262536
REACTOME_ENDOGENOUS_STEROLS	13	0	2	0.0538828	-0.0729587
REACTOME_REGULATION_OF_GENE_EXPRESSION_IN_BETA_CELLS	9	0	1	-0.00575157	0.0887336
REACTOME_GLYCOLYSIS	60	0	0	-0.122643	0.1294
REACTOME_PROCESSIVE_SYNTHESIS_ON_THE_LAGGING_STRAND	15	0	0	0.0451745	-0.0515373
REACTOME_MRNA_CAPPING	28	0	0	0.223367	-0.302322
REACTOME_MITOCHONDRIAL_FATTY_ACID_BETA_OXIDATION	28	0	0	0.0981397	-0.140822
REACTOME_SIGNALING_BY_GPCR	320	5	8	0.660005	-0.663793
REACTOME_PEPTIDE_LIGAND_BINDING_RECEPTORS	42	0	4	-0.253897	0.261982
REACTOME_METABOLISM_OF_POLYAMINES	56	1	0	0.163991	-0.139086
REACTOME_NOTCH_HLH_TRANSCRIPTION_PATHWAY	26	0	0	0.0909363	-0.0461784
REACTOME_INTEGRATION_OF_ENERGY_METABOLISM	67	0	1	-0.377417	0.402753
REACTOME_CELL_CYCLE_MITOTIC	473	1	3	-0.0487236	0.0747642
REACTOME_GLUCONEOGENESIS	25	2	0	-0.144203	0.0857428
REACTOME_DOPAMINE_NEUROTRANSMITTER_RELEASE_CYCLE	14	0	0	0.0373843	-0.0235081
REACTOME_OPIOID_SIGNALLING	63	0	1	0.125671	-0.0475122
REACTOME_RECRUITMENT_OF_MITOTIC_CENTROSOME_PROTEINS_AND_COMPLEXES	81	0	1	-0.0419278	0.090103
REACTOME_MITOCHONDRIAL_TRNA_AMINOACYLATION	18	0	0	-0.0259178	0.00335505
REACTOME_CYTOSOLIC_TRNA_AMINOACYLATION	6	0	0	-0.0545999	-0.0797423
REACTOME_CA_DEPENDENT_EVENTS	26	0	0	0.168184	-0.151419
REACTOME_ACETYLCHOLINE_NEUROTRANSMITTER_RELEASE_CYCLE	10	0	0	0.0352253	-0.00527393
REACTOME_ADENYLATE_CYCLASE_ACTIVATING_PATHWAY	6	0	0	-0.0338796	-0.0263375
REACTOME_ADENYLATE_CYCLASE_INHIBITORY_PATHWAY	9	0	0	0.0806353	-0.0709105
REACTOME_DARPP_32_EVENTS	22	0	0	0.0402995	0.0235964
REACTOME_CHEMOKINE_RECEPTORS_BIND_CHEMOKINES	10	0	4	-0.168659	0.218876
REACTOME_CELL_CYCLE_CHECKPOINTS	240	1	0	-0.0638355	0.0880847
REACTOME_P130CAS_LINKAGE_TO_MAPK_SIGNALING_FOR_INTEGRINS	13	0	1	0.115944	-0.125038
REACTOME_NOREPINEPHRINE_NEUROTRANSMITTER_RELEASE_CYCLE	12	0	0	0.00834836	0.0508481
REACTOME_PEPTIDE_HORMONE_BIOSYNTHESIS	2	0	0	-0.157725	0.146248
REACTOME_G_PROTEIN_ACTIVATION	14	0	1	0.0169676	0.106622
REACTOME_ACETYLCHOLINE_BINDING_AND_DOWNSTREAM_EVENTS	4	0	0	0.0189627	0.0838987
REACTOME_ABC_FAMILY_PROTEINS_MEDIATED_TRANSPORT	80	1	0	0.0277557	-0.0602874
REACTOME_TRNA_AMINOACYLATION	24	0	0	-0.011946	-0.0551741
REACTOME_OLFACTORY_SIGNALING_PATHWAY	7	0	0	0.0128568	0.0130943
REACTOME_PKA_MEDIATED_PHOSPHORYLATION_OF_CREB	15	0	0	-0.00215527	0.0337978
REACTOME_RECRUITMENT_OF_NUMA_TO_MITOTIC_CENTROSOMES	86	0	2	-0.0349406	0.0928266
REACTOME_NUCLEAR_RECEPTOR_TRANSCRIPTION_PATHWAY	35	0	1	0.146152	-0.179161
REACTOME_GLUCAGON_SIGNALING_IN_METABOLIC_REGULATION	21	0	1	-0.100139	0.200056
REACTOME_SIGNALING_BY_PDGF	44	1	4	0.52559	-0.4798
REACTOME_ASSOCIATION_OF_TRIC_CCT_WITH_TARGET_PROTEINS_DURING_BIOSYNTHESIS	37	0	0	0.0993832	-0.0279614
REACTOME_GPVI_MEDIATED_ACTIVATION_CASCADE	20	1	1	0.118034	-0.0732561
REACTOME_PROTEIN_FOLDING	79	0	3	0.0209392	0.0738603
REACTOME_FORMATION_OF_TUBULIN_FOLDING_INTERMEDIATES_BY_CCT_TRIC	19	0	2	-0.0586808	0.107638
REACTOME_PEROXISOMAL_LIPID_METABOLISM	26	0	0	-0.0101631	-0.0399203
REACTOME_POST_CHAPERONIN_TUBULIN_FOLDING_PATHWAY	16	0	2	0.0408208	0.0272031
REACTOME_STRIATED_MUSCLE_CONTRACTION	11	0	2	0.475005	-0.380156
REACTOME_METABOLISM_OF_NUCLEOTIDES	86	0	0	0.481756	-0.520325
REACTOME_AMINE_LIGAND_BINDING_RECEPTORS	6	0	0	0.0716861	0.0401545
REACTOME_DOWNSTREAM_SIGNAL_TRANSDUCTION	26	1	0	-0.139516	0.108673
REACTOME_MUSCLE_CONTRACTION	86	3	9	0.522184	-0.505096
REACTOME_CDC6_ASSOCIATION_WITH_THE_ORC_ORIGIN_COMPLEX	11	0	0	-0.0553631	0.0620631
REACTOME_MRNA_SPLICING	186	0	0	0.22741	-0.224075
REACTOME_MRNA_SPLICING_MINOR_PATHWAY	52	0	0	0.152445	-0.24492
REACTOME_PROCESSING_OF_CAPPED_INTRONLESS_PRE_MRNA	28	0	0	-0.148679	0.153643
REACTOME_PURINE_RIBONUCLEOSIDE_MONOPHOSPHATE_BIOSYNTHESIS	10	0	0	-0.0519259	0.00122883
REACTOME_CITRIC_ACID_CYCLE_TCA_CYCLE	22	0	0	-0.0278407	0.0477082
REACTOME_POLYMERASE_SWITCHING	14	0	0	-0.0522192	0.0473802
REACTOME_NUCLEOTIDE_EXCISION_REPAIR	109	0	0	-0.201468	0.196591
REACTOME_G_ALPHA_Q_SIGNALLING_EVENTS	89	0	2	0.473505	-0.442521
REACTOME_P2Y_RECEPTORS	4	0	0	-0.0426089	0.00186729
REACTOME_TRAFFICKING_OF_AMPA_RECEPTORS	19	1	0	0.329775	-0.307986
REACTOME_NCAM1_INTERACTIONS	19	0	3	-0.343903	0.521126
REACTOME_CLASS_C_3_METABOTROPIC_GLUTAMATE_PHEROMONE_RECEPTORS	4	0	0	0.0352107	0.0299169
REACTOME_REGULATION_OF_INSULIN_SECRETION	43	0	1	-0.290243	0.404551
REACTOME_NCAM_SIGNALING_FOR_NEURITE_OUT_GROWTH	35	0	4	-0.460978	0.518171
REACTOME_NUCLEOTIDE_LIKE_PURINERGIC_RECEPTORS	6	0	0	-0.0580433	-0.00151968
REACTOME_EICOSANOID_LIGAND_BINDING_RECEPTORS	3	0	0	-0.00632093	-0.0116655
REACTOME_CLASS_B_2_SECRETIN_FAMILY_RECEPTORS	38	0	1	-0.36716	0.438503
REACTOME_GLUCAGON_TYPE_LIGAND_RECEPTORS	13	0	1	-0.140902	0.269878
REACTOME_FANCONI_ANEMIA_PATHWAY	35	0	0	0.0426031	-0.0383954
REACTOME_TRAFFICKING_OF_GLUR2_CONTAINING_AMPA_RECEPTORS	9	0	0	0.261575	-0.236563
REACTOME_PROSTANOID_LIGAND_RECEPTORS	2	0	0	0.0037206	-0.015851
REACTOME_FORMATION_OF_RNA_POL_II_ELONGATION_COMPLEX	53	0	0	0.227447	-0.282541
REACTOME_SLC_MEDIATED_TRANSMEMBRANE_TRANSPORT	128	3	1	-0.436911	0.439304
REACTOME_CD28_CO_STIMULATION	25	0	2	-0.261709	0.267206
REACTOME_SYNTHESIS_SECRETION_AND_DEACYLATION_OF_GHRELIN	10	0	1	0.0272271	0.0388039
REACTOME_ADHERENS_JUNCTIONS_INTERACTIONS	15	3	2	0.368117	-0.29837
REACTOME_CRMPS_IN_SEMA3A_SIGNALING	14	0	2	0.128987	-0.0752736
REACTOME_OTHER_SEMAPHORIN_INTERACTIONS	9	0	2	-0.0539192	0.201632
REACTOME_PURINE_SALVAGE	12	0	0	-0.113848	0.0931023
REACTOME_G_ALPHA_I_SIGNALLING_EVENTS	156	3	5	-0.613336	0.627718
REACTOME_SEMA3A_PAK_DEPENDENT_AXON_REPULSION	14	0	1	0.0912117	-0.0611299
REACTOME_CD28_DEPENDENT_VAV1_PATHWAY	6	0	1	0.0109266	0.0125433
REACTOME_SEMA4D_IN_SEMAPHORIN_SIGNALING	23	2	2	0.217082	-0.15639
REACTOME_SEMAPHORIN_INTERACTIONS	50	2	6	-0.213819	0.297536
REACTOME_SEMA4D_INDUCED_CELL_MIGRATION_AND_GROWTH_CONE_COLLAPSE	19	2	2	0.221167	-0.17787
REACTOME_SEMA3A_PLEXIN_REPULSION_SIGNALING_BY_INHIBITING_INTEGRIN_ADHESION	13	0	1	0.00678768	0.0150074
REACTOME_LYSOSOME_VESICLE_BIOGENESIS	32	2	1	0.357159	-0.367488
REACTOME_G_BETA_GAMMA_SIGNALLING_THROUGH_PI3KGAMMA	15	0	2	-0.00367915	0.103205
REACTOME_SPHINGOLIPID_METABOLISM	71	2	0	-0.348446	0.372942
REACTOME_G_ALPHA_S_SIGNALLING_EVENTS	59	0	1	0.459065	-0.419371
REACTOME_CELL_CELL_JUNCTION_ORGANIZATION	33	7	2	0.353595	-0.325307
REACTOME_G_ALPHA_Z_SIGNALLING_EVENTS	29	0	1	-0.274665	0.330176
REACTOME_COSTIMULATION_BY_THE_CD28_FAMILY	38	0	2	-0.237084	0.244673
REACTOME_CD28_DEPENDENT_PI3K_AKT_SIGNALING	16	0	2	0.218884	-0.208162
REACTOME_TIGHT_JUNCTION_INTERACTIONS	18	4	0	-0.00925328	-0.0199834
REACTOME_G_PROTEIN_BETA_GAMMA_SIGNALLING	19	0	2	0.0945023	0.0351822
REACTOME_TRANSPORT_OF_INORGANIC_CATIONS_ANIONS_AND_AMINO_ACIDS_OLIGOPEPTIDES	51	0	0	0.311199	-0.348847
REACTOME_GOLGI_ASSOCIATED_VESICLE_BIOGENESIS	54	3	1	-0.530937	0.499087
REACTOME_CTLA4_INHIBITORY_SIGNALING	16	0	2	-0.0648487	0.0394737
REACTOME_BRANCHED_CHAIN_AMINO_ACID_CATABOLISM	20	0	0	0.0339844	-0.00405026
REACTOME_FORMATION_OF_FIBRIN_CLOT_CLOTTING_CASCADE	17	0	2	0.468371	-0.451701
REACTOME_DEADENYLATION_OF_MRNA	22	0	0	0.138727	-0.0823502
REACTOME_MRNA_DECAY_BY_5_TO_3_EXORIBONUCLEASE	14	0	0	-0.108636	0.116797
REACTOME_SIGNAL_AMPLIFICATION	21	0	1	-0.175559	0.243882
REACTOME_ZINC_TRANSPORTERS	13	0	0	-0.0649167	0.0986882
REACTOME_METAL_ION_SLC_TRANSPORTERS	20	0	0	0.0159218	-0.00664887
REACTOME_SMOOTH_MUSCLE_CONTRACTION	25	0	4	0.307741	-0.197835
REACTOME_MRNA_DECAY_BY_3_TO_5_EXORIBONUCLEASE	16	0	0	-0.085647	0.0432256
REACTOME_DEADENYLATION_DEPENDENT_MRNA_DECAY	52	0	0	-0.0179557	0.0366889
REACTOME_THROMBOXANE_SIGNALLING_THROUGH_TP_RECEPTOR	15	0	1	-0.0389682	0.120822
REACTOME_CELL_EXTRACELLULAR_MATRIX_INTERACTIONS	17	0	1	0.297141	-0.222317
REACTOME_CELL_JUNCTION_ORGANIZATION	57	8	3	0.428134	-0.401802
REACTOME_PYRUVATE_METABOLISM	25	0	0	0.0391608	-0.0683736
REACTOME_PURINE_CATABOLISM	16	0	0	-0.249476	0.231224
REACTOME_METABOLISM_OF_RNA	632	1	0	0.00537703	-0.00698516
REACTOME_MITOTIC_G1_PHASE_AND_G1_S_TRANSITION	143	1	1	-0.0682538	0.0917095
REACTOME_TAK1_ACTIVATES_NFKB_BY_PHOSPHORYLATION_AND_ACTIVATION_OF_IKKS_COMPLEX	27	0	0	-0.0242173	0.0488858
REACTOME_MYOGENESIS	20	0	2	0.151372	-0.0261405
REACTOME_ACTIVATION_OF_KAINATE_RECEPTORS_UPON_GLUTAMATE_BINDING	17	0	1	0.111491	-0.00483257
REACTOME_IONOTROPIC_ACTIVITY_OF_KAINATE_RECEPTORS	5	0	0	0.0337086	0.0667981
REACTOME_MAPK_TARGETS_NUCLEAR_EVENTS_MEDIATED_BY_MAP_KINASES	28	0	0	-0.208338	0.22038
REACTOME_GPCR_LIGAND_BINDING	110	0	5	0.482363	-0.472416
REACTOME_JNK_C_JUN_KINASES_PHOSPHORYLATION_AND_ACTIVATION_MEDIATED_BY_ACTIVATED_HUMAN_TAK1	20	0	0	0.0382861	-0.0193297
REACTOME_THROMBIN_SIGNALLING_THROUGH_PROTEINASE_ACTIVATED_RECEPTORS_PARS	22	0	1	0.316588	-0.304143
REACTOME_ENERGY_DEPENDENT_REGULATION_OF_MTOR_BY_LKB1_AMPK	27	0	0	0.136363	-0.139995
REACTOME_MITOTIC_G2_G2_M_PHASES	186	0	2	-0.0614886	0.106695
REACTOME_ACTIVATED_TAK1_MEDIATES_P38_MAPK_ACTIVATION	22	0	0	-0.0119486	0.00236766
REACTOME_DNA_REPAIR	268	0	0	-0.105	0.113137
REACTOME_EFFECTS_OF_PIP2_HYDROLYSIS	21	0	0	0.0629578	-0.11501
REACTOME_POST_TRANSLATIONAL_PROTEIN_MODIFICATION	1072	15	18	-0.0718629	0.106421
REACTOME_CHROMOSOME_MAINTENANCE	65	0	0	0.0268847	-0.0138855
REACTOME_L1CAM_INTERACTIONS	79	2	4	-0.406587	0.457513
REACTOME_INTERACTION_BETWEEN_L1_AND_ANKYRINS	13	1	1	0.281859	-0.221834
REACTOME_SIGNAL_TRANSDUCTION_BY_L1	17	0	0	-0.180729	0.249518
REACTOME_TRANSPORT_OF_VITAMINS_NUCLEOSIDES_AND_RELATED_MOLECULES	29	1	0	0.105178	-0.119941
REACTOME_HIGHLY_CALCIUM_PERMEABLE_POSTSYNAPTIC_NICOTINIC_ACETYLCHOLINE_RECEPTORS	4	0	0	0.0189627	0.0838987
REACTOME_ORGANIC_CATION_ANION_ZWITTERION_TRANSPORT	6	1	0	0.205956	0.0496174
REACTOME_DCC_MEDIATED_ATTRACTIVE_SIGNALING	10	0	1	0.140299	-0.138584
REACTOME_RECYCLING_PATHWAY_OF_L1	36	1	3	0.376741	-0.361764
REACTOME_SYNTHESIS_OF_SUBSTRATES_IN_N_GLYCAN_BIOSYTHESIS	51	1	1	0.265418	-0.30022
REACTOME_RESPIRATORY_ELECTRON_TRANSPORT	100	0	0	-0.0710805	-0.145864
REACTOME_ASPARAGINE_N_LINKED_GLYCOSYLATION	256	5	4	-0.232832	0.227459
REACTOME_ASSEMBLY_OF_THE_PRE_REPLICATIVE_COMPLEX	65	0	0	0.065407	-0.0736862
REACTOME_BIOSYNTHESIS_OF_THE_N_GLYCAN_PRECURSOR_DOLICHOL_LIPID_LINKED_OLIGOSACCHARIDE_LLO_AND_TRANSFER_TO_A_NASCENT_PROTEIN	66	1	1	0.254447	-0.295464
REACTOME_CGMP_EFFECTS	7	0	0	-0.105076	0.429291
REACTOME_REGULATION_OF_SIGNALING_BY_CBL	17	1	1	-0.0503332	0.0553897
REACTOME_CALNEXIN_CALRETICULIN_CYCLE	25	0	0	0.0614203	-0.0202185
REACTOME_PASSIVE_TRANSPORT_BY_AQUAPORINS	2	1	0	-0.111136	0.00397158
REACTOME_NITRIC_OXIDE_STIMULATES_GUANYLATE_CYCLASE	7	0	0	-0.105076	0.429291
REACTOME_PLATELET_HOMEOSTASIS	46	0	1	0.483866	-0.421065
REACTOME_N_GLYCAN_TRIMMING_IN_THE_ER_AND_CALNEXIN_CALRETICULIN_CYCLE	34	0	0	0.0540703	-0.000271171
REACTOME_PLATELET_SENSITIZATION_BY_LDL	14	0	0	-0.0433787	0.0193574
REACTOME_AQUAPORIN_MEDIATED_TRANSPORT	27	1	1	0.338367	-0.296581
REACTOME_RAP1_SIGNALLING	11	0	0	-0.158926	0.204558
REACTOME_PLATELET_CALCIUM_HOMEOSTASIS	14	0	0	-0.099628	0.0924449
REACTOME_PROSTACYCLIN_SIGNALLING_THROUGH_PROSTACYCLIN_RECEPTOR	11	0	1	0.139045	-0.0130788
REACTOME_GABA_SYNTHESIS_RELEASE_REUPTAKE_AND_DEGRADATION	12	0	0	0.0441401	-0.00492427
REACTOME_INCRETIN_SYNTHESIS_SECRETION_AND_INACTIVATION	11	0	0	0.0145753	0.0540819
REACTOME_TRANSPORT_OF_ORGANIC_ANIONS	4	0	0	-0.0189917	0.0213282
REACTOME_SYNTHESIS_SECRETION_AND_INACTIVATION_OF_GLUCAGON_LIKE_PEPTIDE_1_GLP_1	9	0	0	0.0155279	0.0576993
REACTOME_IRAK1_RECRUITS_IKK_COMPLEX	14	0	0	0.0301054	-0.0200048
REACTOME_TRAF6_MEDIATED_IRF7_ACTIVATION	14	0	0	-0.0422323	0.0335673
REACTOME_CIRCADIAN_CLOCK	63	0	2	-0.0172739	0.0660909
REACTOME_FACTORS_INVOLVED_IN_MEGAKARYOCYTE_DEVELOPMENT_AND_PLATELET_PRODUCTION	109	0	4	0.220833	-0.183468
REACTOME_REGULATION_OF_IFNG_SIGNALING	13	0	0	-0.0936349	0.0837805
REACTOME_REGULATION_OF_MRNA_STABILITY_BY_PROTEINS_THAT_BIND_AU_RICH_ELEMENTS	83	1	0	0.214124	-0.152303
REACTOME_TRAF3_DEPENDENT_IRF_ACTIVATION_PATHWAY	12	0	0	0.0217608	-0.00345123
REACTOME_GABA_B_RECEPTOR_ACTIVATION	24	0	1	0.207409	-0.124868
REACTOME_TRANSPORT_TO_THE_GOLGI_AND_SUBSEQUENT_MODIFICATION	150	4	3	-0.29944	0.305981
REACTOME_IRON_UPTAKE_AND_TRANSPORT	48	1	0	0.368155	-0.428154
REACTOME_INTERFERON_GAMMA_SIGNALING	53	3	1	-0.351635	0.408636
REACTOME_N_GLYCAN_ANTENNAE_ELONGATION	11	0	0	0.102578	-0.171287
REACTOME_TRAF6_MEDIATED_IRF7_ACTIVATION_IN_TLR7_8_OR_9_SIGNALING	10	0	0	0.0431795	-0.026073
REACTOME_ACTIVATION_OF_IRF3_IRF7_MEDIATED_BY_TBK1_IKK_EPSILON	14	0	1	0.0323942	-0.029812
REACTOME_ION_TRANSPORT_BY_P_TYPE_ATPASES	31	3	2	-0.343908	0.406809
REACTOME_INTERFERON_ALPHA_BETA_SIGNALING	42	2	0	0.094035	-0.110349
REACTOME_ADVANCED_GLYCOSYLATION_ENDPRODUCT_RECEPTOR_SIGNALING	9	0	0	-0.173717	0.26885
REACTOME_GABA_RECEPTOR_ACTIVATION	29	0	1	-0.0712945	0.144688
REACTOME_KINESINS	43	0	2	0.0129588	0.0534554
REACTOME_N_GLYCAN_ANTENNAE_ELONGATION_IN_THE_MEDIAL_TRANS_GOLGI	17	1	0	-0.207669	0.204763
REACTOME_REGULATION_OF_IFNA_SIGNALING	12	0	0	-0.0780699	0.0256055
REACTOME_INTERFERON_SIGNALING	137	3	1	-0.0627156	0.084918
REACTOME_TRANSFERRIN_ENDOCYTOSIS_AND_RECYCLING	23	0	0	-0.172924	0.214256
REACTOME_DSCAM_INTERACTIONS	8	1	0	0.095154	-0.103524
REACTOME_ION_CHANNEL_TRANSPORT	99	5	3	0.259449	-0.275124
REACTOME_IKK_COMPLEX_RECRUITMENT_MEDIATED_BY_RIP1	19	0	1	-0.00686544	0.00926127
REACTOME_FORMATION_OF_INCISION_COMPLEX_IN_GG_NER	42	0	0	-0.0422969	0.0770832
REACTOME_TRANSCRIPTIONAL_REGULATION_OF_WHITE_ADIPOCYTE_DIFFERENTIATION	72	1	0	-0.168478	0.16719
REACTOME_ENDOSOMAL_SORTING_COMPLEX_REQUIRED_FOR_TRANSPORT_ESCRT	31	0	0	0.0613143	-0.057792
REACTOME_MEIOTIC_RECOMBINATION	20	0	0	-0.0326578	0.0494501
REACTOME_PLATELET_AGGREGATION_PLUG_FORMATION	25	0	1	-0.151667	0.185963
REACTOME_SIGNALING_BY_NOTCH	158	3	0	-0.0963111	0.139656
REACTOME_LAGGING_STRAND_SYNTHESIS	20	0	0	-0.0538268	0.0560327
REACTOME_INHIBITION_OF_REPLICATION_INITIATION_OF_DAMAGED_DNA_BY_RB1_E2F1	13	0	0	-0.0397174	0.0212566
REACTOME_ETHANOL_OXIDATION	6	0	0	0.190536	-0.169747
REACTOME_SYNTHESIS_OF_VERY_LONG_CHAIN_FATTY_ACYL_COAS	17	0	0	0.0944072	-0.028193
REACTOME_DNA_REPLICATION	122	0	0	-0.0619607	0.0642718
REACTOME_E2F_MEDIATED_REGULATION_OF_DNA_REPLICATION	22	0	0	0.0370686	-0.0303003
REACTOME_METABOLISM_OF_CARBOHYDRATES	218	9	5	0.211965	-0.187374
REACTOME_SIGNALING_BY_INSULIN_RECEPTOR	51	1	0	-0.235467	0.284517
REACTOME_SIGNAL_ATTENUATION	9	0	0	-0.117918	0.146738
REACTOME_SOS_MEDIATED_SIGNALLING	7	0	0	-0.0874677	0.023442
REACTOME_HEMOSTASIS	374	12	19	-0.618745	0.607388
REACTOME_HIV_INFECTION	210	1	3	-0.0243669	0.000548605
REACTOME_HIV_LIFE_CYCLE	138	0	1	0.163869	-0.201051
REACTOME_EARLY_PHASE_OF_HIV_LIFE_CYCLE	11	0	1	-0.298707	0.278247
REACTOME_HOST_INTERACTIONS_OF_HIV_FACTORS	117	1	2	0.0528903	-0.0403864
REACTOME_RESPIRATORY_ELECTRON_TRANSPORT_ATP_SYNTHESIS_BY_CHEMIOSMOTIC_COUPLING_AND_HEAT_PRODUCTION_BY_UNCOUPLING_PROTEINS	104	0	0	-0.345681	0.287462
REACTOME_VIRAL_MESSENGER_RNA_SYNTHESIS	43	0	0	0.227595	-0.28126
REACTOME_INTERACTIONS_OF_VPR_WITH_HOST_CELLULAR_PROTEINS	36	0	0	-0.138466	0.109826
REACTOME_FORMATION_OF_ATP_BY_CHEMIOSMOTIC_COUPLING	2	0	0	-0.0449632	0.0162272
REACTOME_APC_C_CDH1_MEDIATED_DEGRADATION_OF_CDC20_AND_OTHER_APC_C_CDH1_TARGETED_PROTEINS_IN_LATE_MITOSIS_EARLY_G1	69	0	0	0.0649351	-0.0732745
REACTOME_ACTIVATION_OF_ATR_IN_RESPONSE_TO_REPLICATION_STRESS	35	0	0	0.00685961	-0.0132584
REACTOME_UNWINDING_OF_DNA	12	0	0	0.0229751	-0.0226575
REACTOME_GLUCURONIDATION	4	1	0	0.0421386	-0.0104353
REACTOME_INNATE_IMMUNE_SYSTEM	673	18	13	0.264133	-0.284029
REACTOME_MITOTIC_PROMETAPHASE	188	0	2	0.00039281	0.0478017
REACTOME_APC_C_CDC20_MEDIATED_DEGRADATION_OF_CYCLIN_B	23	0	0	-0.0139179	0.00624443
REACTOME_G1_S_SPECIFIC_TRANSCRIPTION	28	0	0	-0.0969479	0.12673
REACTOME_SIGNALING_BY_TGF_BETA_RECEPTOR_COMPLEX	70	1	2	-0.378266	0.408481
REACTOME_CONVERSION_FROM_APC_C_CDC20_TO_APC_C_CDH1_IN_LATE_ANAPHASE	19	0	0	0.0974568	-0.110402
REACTOME_PHOSPHORYLATION_OF_THE_APC_C	19	0	0	0.069045	-0.0851996
REACTOME_CYTOSOLIC_SULFONATION_OF_SMALL_MOLECULES	14	0	0	0.160115	-0.0450301
REACTOME_INTEGRATION_OF_PROVIRUS	9	0	0	0.277235	-0.312726
REACTOME_GLUTATHIONE_CONJUGATION	25	1	0	-0.0837043	0.0368007
REACTOME_COMPLEMENT_CASCADE	19	1	3	0.329883	-0.329149
REACTOME_MTORC1_MEDIATED_SIGNALLING	23	0	0	0.0828051	-0.0437452
REACTOME_ACTIVATION_OF_BH3_ONLY_PROTEINS	28	1	1	0.271954	-0.208443
REACTOME_GLUCOSE_METABOLISM	75	2	0	0.109478	-0.1164
REACTOME_VOLTAGE_GATED_POTASSIUM_CHANNELS	7	0	0	0.226342	-0.143101
REACTOME_ADAPTIVE_IMMUNE_SYSTEM	527	7	12	0.031154	-0.000491148
REACTOME_NOD1_2_SIGNALING_PATHWAY	33	1	0	0.0281252	-0.0233401
REACTOME_CYTOKINE_SIGNALING_IN_IMMUNE_SYSTEM	549	17	12	0.224873	-0.160553
REACTOME_MEIOTIC_SYNAPSIS	25	0	1	0.0778831	-0.0803147
REACTOME_ANTIGEN_PRESENTATION_FOLDING_ASSEMBLY_AND_PEPTIDE_LOADING_OF_CLASS_I_MHC	24	0	0	-0.1232	0.207343
REACTOME_THE_NLRP3_INFLAMMASOME	10	1	0	0.04578	-0.0791056
REACTOME_CLASS_I_MHC_MEDIATED_ANTIGEN_PROCESSING_PRESENTATION	317	1	1	0.0435146	-0.0230109
REACTOME_ANTIGEN_PROCESSING_UBIQUITINATION_PROTEASOME_DEGRADATION	269	0	0	0.0620764	-0.0532591
REACTOME_TANDEM_PORE_DOMAIN_POTASSIUM_CHANNELS	3	1	0	-0.062925	-0.00573016
REACTOME_INFLAMMASOMES	13	1	0	-0.181728	0.162303
REACTOME_POTASSIUM_CHANNELS	33	1	2	-0.37723	0.472735
REACTOME_NUCLEOTIDE_BINDING_DOMAIN_LEUCINE_RICH_REPEAT_CONTAINING_RECEPTOR_NLR_SIGNALING_PATHWAYS	46	2	0	0.0208443	-0.0314377
REACTOME_INWARDLY_RECTIFYING_K_CHANNELS	17	0	2	-0.0101703	0.122181
REACTOME_TELOMERE_MAINTENANCE	41	0	0	-0.019961	0.0191815
REACTOME_PLATELET_ACTIVATION_SIGNALING_AND_AGGREGATION	171	2	11	0.526646	-0.518582
REACTOME_REMOVAL_OF_THE_FLAP_INTERMEDIATE_FROM_THE_C_STRAND	11	0	0	-0.0368277	0.0250049
REACTOME_CREATION_OF_C4_AND_C2_ACTIVATORS	2	0	2	-0.0360081	-0.0163223
REACTOME_APC_CDC20_MEDIATED_DEGRADATION_OF_NEK2A	25	0	0	-0.0390299	0.0315312
REACTOME_INITIAL_TRIGGERING_OF_COMPLEMENT	4	0	2	0.00564454	-0.142697
REACTOME_EXTENSION_OF_TELOMERES	41	0	0	-0.019961	0.0191815
REACTOME_G2_M_CHECKPOINTS	125	1	0	0.106166	-0.0761651
REACTOME_G2_M_DNA_DAMAGE_CHECKPOINT	55	1	0	-0.00146683	0.0736604
REACTOME_S_PHASE	157	1	1	-0.0564861	0.0635509
REACTOME_TRYPTOPHAN_CATABOLISM	7	0	0	0.106181	-0.264376
REACTOME_DNA_STRAND_ELONGATION	32	0	0	-0.0493173	0.0495429
REACTOME_CHOLESTEROL_BIOSYNTHESIS	24	1	0	-0.0188216	-0.00462738
REACTOME_FGFR2C_LIGAND_BINDING_AND_ACTIVATION	3	0	0	0.0384015	0.038628
REACTOME_METABOLISM_OF_PORPHYRINS	20	0	0	-0.339863	0.281344
REACTOME_SIGNALING_BY_FGFR	67	4	1	-0.11247	0.0894253
REACTOME_FGFR1_LIGAND_BINDING_AND_ACTIVATION	5	0	0	0.0739634	0.044198
REACTOME_GAP_JUNCTION_ASSEMBLY	13	0	3	0.00718718	0.0445823
REACTOME_SYNTHESIS_OF_GLYCOSYLPHOSPHATIDYLINOSITOL_GPI	17	0	0	0.025677	-0.0589078
REACTOME_INTRINSIC_PATHWAY_FOR_APOPTOSIS	49	1	1	0.352799	-0.342578
REACTOME_APOPTOTIC_EXECUTION_PHASE	40	5	1	0.0972344	-0.0247922
NAKAMURA_CANCER_MICROENVIRONMENT_UP	13	0	0	0.138599	0.0185025
NAKAMURA_CANCER_MICROENVIRONMENT_DN	40	0	0	-0.226267	0.110704
WEST_ADRENOCORTICAL_TUMOR_MARKERS_UP	21	0	0	0.232406	-0.12463
WEST_ADRENOCORTICAL_TUMOR_MARKERS_DN	8	0	5	-6.77046e-05	0.0290837
WINTER_HYPOXIA_UP	92	1	0	0.142929	-0.158551
WINTER_HYPOXIA_DN	15	0	6	0.0989419	-0.146413
PARENT_MTOR_SIGNALING_UP	481	9	7	0.547523	-0.552555
PARENT_MTOR_SIGNALING_DN	26	2	0	-0.319715	0.323454
PYEON_HPV_POSITIVE_TUMORS_UP	82	1	0	-0.00823756	0.105403
PYEON_HPV_POSITIVE_TUMORS_DN	6	0	1	0.269308	-0.27363
NAKAMURA_TUMOR_ZONE_PERIPHERAL_VS_CENTRAL_UP	245	5	16	-0.619691	0.646107
NAKAMURA_TUMOR_ZONE_PERIPHERAL_VS_CENTRAL_DN	515	28	12	-0.610848	0.648402
PICCALUGA_ANGIOIMMUNOBLASTIC_LYMPHOMA_UP	130	2	36	0.674648	-0.648246
PICCALUGA_ANGIOIMMUNOBLASTIC_LYMPHOMA_DN	120	2	3	-0.487867	0.546317
LU_TUMOR_VASCULATURE_UP	17	1	3	0.399246	-0.333182
LU_TUMOR_VASCULATURE_DN	3	0	2	-0.0488242	0.0526051
KORKOLA_EMBRYONAL_CARCINOMA_UP	33	3	1	-0.267801	0.244533
KORKOLA_EMBRYONAL_CARCINOMA_DN	3	0	0	-0.0189686	0.059558
KORKOLA_TERATOMA_UP	14	1	2	0.241034	-0.249772
KORKOLA_YOLK_SAC_TUMOR_UP	17	0	1	-0.239587	0.235604
KORKOLA_CHORIOCARCINOMA_UP	6	1	1	0.111519	-0.182869
KORKOLA_CHORIOCARCINOMA_DN	2	0	0	-0.0484632	0.0533995
KORKOLA_SEMINOMA_UP	37	3	1	-0.237253	0.223069
KORKOLA_SEMINOMA_DN	3	0	0	-0.0189686	0.059558
WATANABE_RECTAL_CANCER_RADIOTHERAPY_RESPONSIVE_UP	95	4	0	-0.341585	0.297314
WATANABE_RECTAL_CANCER_RADIOTHERAPY_RESPONSIVE_DN	80	2	3	-0.185033	0.268744
HOLLMANN_APOPTOSIS_VIA_CD40_UP	170	2	7	-0.482176	0.480947
HOLLMANN_APOPTOSIS_VIA_CD40_DN	211	7	7	-0.509753	0.5002
LIU_PROSTATE_CANCER_UP	78	9	0	-0.426008	0.437279
LIU_PROSTATE_CANCER_DN	328	14	49	0.684062	-0.678747
LIU_SOX4_TARGETS_UP	121	1	4	-0.539146	0.595463
LIU_SOX4_TARGETS_DN	292	6	2	0.120361	-0.15574
ONKEN_UVEAL_MELANOMA_UP	693	18	30	0.656685	-0.650506
ONKEN_UVEAL_MELANOMA_DN	449	18	14	0.0199633	0.0254371
BERTUCCI_MEDULLARY_VS_DUCTAL_BREAST_CANCER_UP	161	1	3	-0.513047	0.505721
BERTUCCI_MEDULLARY_VS_DUCTAL_BREAST_CANCER_DN	124	2	18	-0.544949	0.593122
SCHUETZ_BREAST_CANCER_DUCTAL_INVASIVE_UP	190	1	96	0.693806	-0.688668
SCHUETZ_BREAST_CANCER_DUCTAL_INVASIVE_DN	65	21	0	0.360017	-0.410013
DAVICIONI_PAX_FOXO1_SIGNATURE_IN_ARMS_UP	43	1	3	0.466232	-0.372487
DAVICIONI_PAX_FOXO1_SIGNATURE_IN_ARMS_DN	11	0	5	-0.333322	0.424413
FOURNIER_ACINAR_DEVELOPMENT_EARLY_UP	18	1	1	-0.0105273	0.0621304
FOURNIER_ACINAR_DEVELOPMENT_EARLY_DN	6	0	0	0.467189	-0.341972
FOURNIER_ACINAR_DEVELOPMENT_LATE_UP	7	0	3	-0.271793	0.350625
FOURNIER_ACINAR_DEVELOPMENT_LATE_DN	21	0	0	-0.401988	0.44581
NAM_FXYD5_TARGETS_DN	18	0	2	0.431424	-0.440778
FRASOR_TAMOXIFEN_RESPONSE_UP	41	4	0	0.540435	-0.483003
FRASOR_TAMOXIFEN_RESPONSE_DN	12	0	0	0.0400813	-0.0598455
KIM_RESPONSE_TO_TSA_AND_DECITABINE_UP	85	18	1	-0.534317	0.512919
KIM_RESPONSE_TO_TSA_AND_DECITABINE_DN	8	0	0	-0.219869	0.258586
SENGUPTA_NASOPHARYNGEAL_CARCINOMA_UP	253	1	12	-0.532095	0.614081
SENGUPTA_NASOPHARYNGEAL_CARCINOMA_DN	182	28	2	-0.538793	0.548669
WATANABE_COLON_CANCER_MSI_VS_MSS_UP	23	1	0	-0.339022	0.291691
WATANABE_COLON_CANCER_MSI_VS_MSS_DN	27	1	0	0.223835	-0.152505
KOBAYASHI_EGFR_SIGNALING_6HR_UP	6	1	0	-0.0725763	0.091821
KOBAYASHI_EGFR_SIGNALING_6HR_DN	16	2	0	0.426093	-0.34595
SOTIRIOU_BREAST_CANCER_GRADE_1_VS_3_UP	142	0	1	-0.127858	0.0961669
SOTIRIOU_BREAST_CANCER_GRADE_1_VS_3_DN	42	0	0	-0.272507	0.323829
GAZDA_DIAMOND_BLACKFAN_ANEMIA_ERYTHROID_UP	25	1	0	0.154823	-0.121765
GAZDA_DIAMOND_BLACKFAN_ANEMIA_ERYTHROID_DN	350	7	5	0.615442	-0.604794
GAZDA_DIAMOND_BLACKFAN_ANEMIA_MYELOID_UP	25	1	0	-0.146509	0.286345
GAZDA_DIAMOND_BLACKFAN_ANEMIA_MYELOID_DN	32	0	0	-0.18956	0.239814
GAZDA_DIAMOND_BLACKFAN_ANEMIA_PROGENITOR_UP	32	0	2	0.383389	-0.374377
GAZDA_DIAMOND_BLACKFAN_ANEMIA_PROGENITOR_DN	61	0	1	0.513389	-0.461501
CHEMNITZ_RESPONSE_TO_PROSTAGLANDIN_E2_UP	132	1	2	-0.27001	0.328379
CHEMNITZ_RESPONSE_TO_PROSTAGLANDIN_E2_DN	271	34	4	-0.567209	0.571244
ZERBINI_RESPONSE_TO_SULINDAC_UP	7	0	0	-0.0945224	0.30981
ZERBINI_RESPONSE_TO_SULINDAC_DN	6	0	0	0.0915421	0.00469815
IGARASHI_ATF4_TARGETS_UP	3	0	0	-0.0376147	0.0127572
IGARASHI_ATF4_TARGETS_DN	91	9	4	-0.536649	0.532143
ZHONG_RESPONSE_TO_AZACITIDINE_AND_TSA_UP	135	4	10	0.598335	-0.561208
ZHONG_RESPONSE_TO_AZACITIDINE_AND_TSA_DN	64	1	0	0.0146217	0.0221214
DAVICIONI_MOLECULAR_ARMS_VS_ERMS_UP	255	8	9	0.527827	-0.493499
DAVICIONI_MOLECULAR_ARMS_VS_ERMS_DN	132	2	14	0.562963	-0.54291
DAVICIONI_TARGETS_OF_PAX_FOXO1_FUSIONS_UP	201	10	18	0.691152	-0.663555
DAVICIONI_TARGETS_OF_PAX_FOXO1_FUSIONS_DN	34	1	6	0.519019	-0.456429
DAVICIONI_RHABDOMYOSARCOMA_PAX_FOXO1_FUSION_UP	45	4	4	-0.311698	0.445291
DAVICIONI_RHABDOMYOSARCOMA_PAX_FOXO1_FUSION_DN	9	0	3	0.304941	-0.264921
SENGUPTA_NASOPHARYNGEAL_CARCINOMA_WITH_LMP1_UP	282	10	10	-0.431263	0.50944
SENGUPTA_NASOPHARYNGEAL_CARCINOMA_WITH_LMP1_DN	73	8	1	-0.460082	0.486025
TURASHVILI_BREAST_NORMAL_DUCTAL_VS_LOBULAR_UP	49	2	1	-0.223905	0.275186
TURASHVILI_BREAST_NORMAL_DUCTAL_VS_LOBULAR_DN	6	0	1	-0.138293	0.16517
TURASHVILI_BREAST_DUCTAL_CARCINOMA_VS_DUCTAL_NORMAL_UP	29	0	5	0.444671	-0.360097
TURASHVILI_BREAST_DUCTAL_CARCINOMA_VS_DUCTAL_NORMAL_DN	121	8	8	-0.600163	0.614492
TURASHVILI_BREAST_DUCTAL_CARCINOMA_VS_LOBULAR_NORMAL_UP	60	0	5	0.291807	-0.213345
TURASHVILI_BREAST_DUCTAL_CARCINOMA_VS_LOBULAR_NORMAL_DN	36	2	7	0.478677	-0.482873
TURASHVILI_BREAST_CARCINOMA_DUCTAL_VS_LOBULAR_UP	17	3	0	-0.156205	0.151256
TURASHVILI_BREAST_CARCINOMA_DUCTAL_VS_LOBULAR_DN	4	0	1	0.00711386	0.0391784
TURASHVILI_BREAST_LOBULAR_CARCINOMA_VS_DUCTAL_NORMAL_UP	34	0	13	-0.233553	0.401447
TURASHVILI_BREAST_LOBULAR_CARCINOMA_VS_DUCTAL_NORMAL_DN	51	9	5	0.239384	-0.291747
TURASHVILI_BREAST_LOBULAR_CARCINOMA_VS_LOBULAR_NORMAL_UP	59	9	4	0.370266	-0.40584
TURASHVILI_BREAST_LOBULAR_CARCINOMA_VS_LOBULAR_NORMAL_DN	43	0	12	0.57251	-0.511214
CHANDRAN_METASTASIS_TOP50_UP	32	0	0	0.242462	-0.206775
CHANDRAN_METASTASIS_TOP50_DN	37	0	1	-0.317848	0.378882
WILCOX_RESPONSE_TO_PROGESTERONE_UP	124	4	3	-0.185578	0.239639
WILCOX_RESPONSE_TO_PROGESTERONE_DN	38	0	8	0.559101	-0.467267
FULCHER_INFLAMMATORY_RESPONSE_LECTIN_VS_LPS_UP	444	13	16	0.663027	-0.668076
FULCHER_INFLAMMATORY_RESPONSE_LECTIN_VS_LPS_DN	310	8	16	-0.620848	0.628353
GARY_CD5_TARGETS_UP	393	4	7	0.627224	-0.625423
GARY_CD5_TARGETS_DN	393	3	3	0.0816712	-0.0932666
ZHOU_INFLAMMATORY_RESPONSE_LIVE_UP	277	5	10	0.57349	-0.564464
ZHOU_INFLAMMATORY_RESPONSE_LIVE_DN	272	6	3	0.492049	-0.479252
SAMOLS_TARGETS_OF_KHSV_MIRNAS_UP	4	1	1	0.176473	0.163653
SAMOLS_TARGETS_OF_KHSV_MIRNAS_DN	48	4	4	0.520579	-0.490222
HOOI_ST7_TARGETS_UP	77	2	5	0.608869	-0.583084
HOOI_ST7_TARGETS_DN	80	5	5	-0.53755	0.564116
PRAMOONJAGO_SOX4_TARGETS_UP	49	2	3	0.521987	-0.492098
PRAMOONJAGO_SOX4_TARGETS_DN	46	0	1	0.282543	-0.345572
PUIFFE_INVASION_INHIBITED_BY_ASCITES_UP	73	2	1	0.466063	-0.47125
PUIFFE_INVASION_INHIBITED_BY_ASCITES_DN	135	1	3	0.615386	-0.567087
PIEPOLI_LGI1_TARGETS_UP	5	0	2	0.236083	-0.0725649
PIEPOLI_LGI1_TARGETS_DN	7	0	0	-0.0419962	0.0483813
THUM_SYSTOLIC_HEART_FAILURE_UP	284	6	27	0.645024	-0.606669
THUM_SYSTOLIC_HEART_FAILURE_DN	157	1	2	0.402493	-0.411234
CASORELLI_ACUTE_PROMYELOCYTIC_LEUKEMIA_UP	124	5	8	-0.557847	0.604396
CASORELLI_ACUTE_PROMYELOCYTIC_LEUKEMIA_DN	584	11	8	0.116387	-0.0893425
CORRE_MULTIPLE_MYELOMA_UP	40	3	3	0.300102	-0.327486
CORRE_MULTIPLE_MYELOMA_DN	33	1	8	0.320893	-0.303324
HUTTMANN_B_CLL_POOR_SURVIVAL_UP	201	6	5	-0.599508	0.616792
HUTTMANN_B_CLL_POOR_SURVIVAL_DN	43	2	4	-0.390945	0.468516
DIAZ_CHRONIC_MEYLOGENOUS_LEUKEMIA_UP	1269	14	15	-0.231242	0.220225
DIAZ_CHRONIC_MEYLOGENOUS_LEUKEMIA_DN	62	4	10	0.127347	-0.0720279
CASORELLI_APL_SECONDARY_VS_DE_NOVO_UP	27	1	0	0.130272	-0.129517
DEURIG_T_CELL_PROLYMPHOCYTIC_LEUKEMIA_UP	266	15	7	0.560736	-0.545463
DEURIG_T_CELL_PROLYMPHOCYTIC_LEUKEMIA_DN	228	3	14	-0.569264	0.602974
LIU_CMYB_TARGETS_UP	145	11	3	0.631732	-0.632252
LIU_CMYB_TARGETS_DN	5	0	1	0.139863	-0.158827
LIU_VMYB_TARGETS_UP	109	4	7	0.526564	-0.537136
LIU_TARGETS_OF_VMYB_VS_CMYB_UP	7	0	1	0.0496848	0.0150919
LIU_TARGETS_OF_VMYB_VS_CMYB_DN	31	1	1	0.458525	-0.45149
CHARAFE_BREAST_CANCER_LUMINAL_VS_BASAL_UP	307	30	0	-0.538329	0.536168
CHARAFE_BREAST_CANCER_LUMINAL_VS_BASAL_DN	388	10	30	-0.693524	0.700076
CHARAFE_BREAST_CANCER_LUMINAL_VS_MESENCHYMAL_UP	347	99	0	-0.579583	0.571118
CHARAFE_BREAST_CANCER_LUMINAL_VS_MESENCHYMAL_DN	413	0	61	0.697714	-0.694958
CHARAFE_BREAST_CANCER_BASAL_VS_MESENCHYMAL_UP	85	47	1	0.508285	-0.544652
CHARAFE_BREAST_CANCER_BASAL_VS_MESENCHYMAL_DN	48	0	9	-0.305571	0.415904
DOANE_BREAST_CANCER_CLASSES_UP	45	11	0	-0.49647	0.51437
DOANE_BREAST_CANCER_CLASSES_DN	31	1	2	0.33027	-0.213791
DOANE_RESPONSE_TO_ANDROGEN_UP	130	14	2	0.483584	-0.50192
DOANE_RESPONSE_TO_ANDROGEN_DN	206	7	6	-0.577658	0.600744
DOANE_BREAST_CANCER_ESR1_UP	85	25	0	0.529335	-0.542734
DOANE_BREAST_CANCER_ESR1_DN	26	4	2	-0.417086	0.470866
WANG_RESPONSE_TO_ANDROGEN_UP	25	1	1	-0.068828	0.156264
WANG_RESPONSE_TO_FORSKOLIN_UP	18	1	0	0.147817	-0.0992028
WANG_RESPONSE_TO_FORSKOLIN_DN	9	0	1	0.0640059	0.113592
TIMOFEEVA_GROWTH_STRESS_VIA_STAT1_DN	14	0	0	-0.100985	0.189875
LAIHO_COLORECTAL_CANCER_SERRATED_UP	102	3	9	0.56692	-0.568272
LAIHO_COLORECTAL_CANCER_SERRATED_DN	79	3	0	0.131793	-0.093176
BORCZUK_MALIGNANT_MESOTHELIOMA_UP	292	0	5	-0.110185	0.151291
BORCZUK_MALIGNANT_MESOTHELIOMA_DN	48	1	1	0.0973278	-0.0922298
ROY_WOUND_BLOOD_VESSEL_UP	34	0	6	0.536912	-0.471108
ROY_WOUND_BLOOD_VESSEL_DN	16	9	1	-0.207203	0.0629118
GRABARCZYK_BCL11B_TARGETS_UP	59	1	2	-0.312038	0.327533
GRABARCZYK_BCL11B_TARGETS_DN	40	1	1	-0.307839	0.327916
NEWMAN_ERCC6_TARGETS_UP	22	0	0	0.383496	-0.35061
NEWMAN_ERCC6_TARGETS_DN	17	0	2	0.447355	-0.237009
HORIUCHI_WTAP_TARGETS_UP	226	8	17	-0.599817	0.63609
HORIUCHI_WTAP_TARGETS_DN	286	1	5	-0.0388782	0.0518639
GAL_LEUKEMIC_STEM_CELL_UP	91	5	4	-0.534286	0.538971
GAL_LEUKEMIC_STEM_CELL_DN	141	6	11	-0.579727	0.604727
CHOI_ATL_CHRONIC_VS_ACUTE_DN	17	0	0	0.0986925	-0.101758
BASAKI_YBX1_TARGETS_UP	269	4	8	0.616961	-0.592646
BASAKI_YBX1_TARGETS_DN	324	18	1	-0.603797	0.630986
NOJIMA_SFRP2_TARGETS_UP	23	0	0	0.423811	-0.355236
NOJIMA_SFRP2_TARGETS_DN	19	2	0	0.37271	-0.324878
WIKMAN_ASBESTOS_LUNG_CANCER_UP	13	1	0	0.014477	0.0377866
WIKMAN_ASBESTOS_LUNG_CANCER_DN	19	0	4	0.28521	-0.279537
RODRIGUES_DCC_TARGETS_UP	5	0	0	-0.155839	0.0375736
RODRIGUES_DCC_TARGETS_DN	102	4	2	0.592113	-0.570146
RODRIGUES_NTN1_TARGETS_UP	12	1	1	0.398242	-0.214937
RODRIGUES_NTN1_TARGETS_DN	124	11	3	0.513215	-0.558786
WANG_LMO4_TARGETS_UP	306	9	3	-0.641562	0.655753
WANG_LMO4_TARGETS_DN	324	4	2	-0.503345	0.562515
WANG_CLIM2_TARGETS_UP	201	4	2	-0.411282	0.472671
WANG_CLIM2_TARGETS_DN	169	3	0	0.36456	-0.360042
VECCHI_GASTRIC_CANCER_ADVANCED_VS_EARLY_UP	102	1	37	0.639155	-0.588216
VECCHI_GASTRIC_CANCER_ADVANCED_VS_EARLY_DN	86	13	0	-0.569448	0.542746
VECCHI_GASTRIC_CANCER_EARLY_UP	375	20	1	-0.456132	0.454425
VECCHI_GASTRIC_CANCER_EARLY_DN	154	2	21	0.604328	-0.571964
BARRIER_COLON_CANCER_RECURRENCE_UP	35	1	1	0.0763352	-0.0705347
BARRIER_COLON_CANCER_RECURRENCE_DN	16	0	0	0.0662783	-0.0446606
SMIRNOV_CIRCULATING_ENDOTHELIOCYTES_IN_CANCER_UP	111	6	8	0.616009	-0.591737
SMIRNOV_CIRCULATING_ENDOTHELIOCYTES_IN_CANCER_DN	2	0	0	-0.0021397	-0.0571602
SLEBOS_HEAD_AND_NECK_CANCER_WITH_HPV_UP	61	1	0	0.0226851	0.00378148
JAEGER_METASTASIS_UP	33	0	3	-0.057393	0.098365
JAEGER_METASTASIS_DN	148	57	5	-0.624665	0.615575
OSMAN_BLADDER_CANCER_UP	353	1	4	0.200664	-0.137779
OSMAN_BLADDER_CANCER_DN	343	2	2	0.0166315	8.35287e-05
GINESTIER_BREAST_CANCER_ZNF217_AMPLIFIED_UP	63	1	0	-0.32823	0.417091
GINESTIER_BREAST_CANCER_ZNF217_AMPLIFIED_DN	282	0	2	0.234053	-0.242777
GINESTIER_BREAST_CANCER_20Q13_AMPLIFICATION_UP	89	1	0	0.504118	-0.481127
GINESTIER_BREAST_CANCER_20Q13_AMPLIFICATION_DN	160	1	0	0.22538	-0.178548
OSWALD_HEMATOPOIETIC_STEM_CELL_IN_COLLAGEN_GEL_UP	167	3	8	-0.536842	0.573872
OSWALD_HEMATOPOIETIC_STEM_CELL_IN_COLLAGEN_GEL_DN	217	5	8	0.550075	-0.533377
GARGALOVIC_RESPONSE_TO_OXIDIZED_PHOSPHOLIPIDS_YELLOW_UP	30	0	0	-0.251143	0.192152
GARGALOVIC_RESPONSE_TO_OXIDIZED_PHOSPHOLIPIDS_YELLOW_DN	21	0	0	-0.310313	0.351234
GARGALOVIC_RESPONSE_TO_OXIDIZED_PHOSPHOLIPIDS_TURQUOISE_UP	74	1	1	-0.455465	0.480403
GARGALOVIC_RESPONSE_TO_OXIDIZED_PHOSPHOLIPIDS_TURQUOISE_DN	51	0	0	0.00363366	-0.0391678
GARGALOVIC_RESPONSE_TO_OXIDIZED_PHOSPHOLIPIDS_RED_UP	16	0	0	-0.179451	0.128498
GARGALOVIC_RESPONSE_TO_OXIDIZED_PHOSPHOLIPIDS_RED_DN	16	0	1	0.203148	-0.0689134
GARGALOVIC_RESPONSE_TO_OXIDIZED_PHOSPHOLIPIDS_MAGENTA_UP	24	0	0	-0.000817495	0.031136
GARGALOVIC_RESPONSE_TO_OXIDIZED_PHOSPHOLIPIDS_MAGENTA_DN	11	0	0	0.00964936	0.0486036
GARGALOVIC_RESPONSE_TO_OXIDIZED_PHOSPHOLIPIDS_LIGHTYELLOW_UP	11	0	0	0.0446653	-0.0958523
GARGALOVIC_RESPONSE_TO_OXIDIZED_PHOSPHOLIPIDS_GREEN_UP	24	1	1	-0.512098	0.511404
GARGALOVIC_RESPONSE_TO_OXIDIZED_PHOSPHOLIPIDS_GREEN_DN	22	0	0	-0.177794	0.229612
GARGALOVIC_RESPONSE_TO_OXIDIZED_PHOSPHOLIPIDS_BLUE_UP	125	1	1	0.423946	-0.398721
GARGALOVIC_RESPONSE_TO_OXIDIZED_PHOSPHOLIPIDS_BLUE_DN	52	0	1	0.264849	-0.214259
GARGALOVIC_RESPONSE_TO_OXIDIZED_PHOSPHOLIPIDS_BLACK_UP	32	0	0	-0.319699	0.335408
GARGALOVIC_RESPONSE_TO_OXIDIZED_PHOSPHOLIPIDS_BLACK_DN	10	0	1	0.0635899	-0.147291
GARGALOVIC_RESPONSE_TO_OXIDIZED_PHOSPHOLIPIDS_GREY_UP	14	0	0	-0.0979547	0.137435
GARGALOVIC_RESPONSE_TO_OXIDIZED_PHOSPHOLIPIDS_GREY_DN	52	0	2	0.564724	-0.47486
RUNNE_GENDER_EFFECT_UP	7	0	0	0.00145119	0.0148258
TAKEDA_TARGETS_OF_NUP98_HOXA9_FUSION_6HR_UP	52	2	4	0.525353	-0.492977
TAKEDA_TARGETS_OF_NUP98_HOXA9_FUSION_6HR_DN	30	1	3	-0.211992	0.233116
TAKEDA_TARGETS_OF_NUP98_HOXA9_FUSION_3D_UP	110	4	5	0.471581	-0.459658
TAKEDA_TARGETS_OF_NUP98_HOXA9_FUSION_3D_DN	9	1	2	0.422065	-0.310942
TAKEDA_TARGETS_OF_NUP98_HOXA9_FUSION_8D_UP	89	5	5	-0.542571	0.600303
TAKEDA_TARGETS_OF_NUP98_HOXA9_FUSION_8D_DN	96	7	6	-0.522431	0.6114
TAKEDA_TARGETS_OF_NUP98_HOXA9_FUSION_10D_UP	107	5	6	-0.601548	0.637894
TAKEDA_TARGETS_OF_NUP98_HOXA9_FUSION_10D_DN	69	9	5	-0.549627	0.619345
TAKEDA_TARGETS_OF_NUP98_HOXA9_FUSION_16D_UP	89	1	3	-0.511073	0.555849
TAKEDA_TARGETS_OF_NUP98_HOXA9_FUSION_16D_DN	76	9	5	0.568514	-0.536713
LOPEZ_MESOTELIOMA_SURVIVAL_TIME_UP	12	0	0	0.284791	-0.2551
LOPEZ_MESOTELIOMA_SURVIVAL_TIME_DN	5	0	0	0.0378708	-0.0635508
BOGNI_TREATMENT_RELATED_MYELOID_LEUKEMIA_UP	19	0	1	-0.0727599	0.0898063
BOGNI_TREATMENT_RELATED_MYELOID_LEUKEMIA_DN	28	2	1	0.336058	-0.309843
BILBAN_B_CLL_LPL_UP	44	3	1	0.412269	-0.389362
BILBAN_B_CLL_LPL_DN	29	1	4	0.0844588	0.0120677
HOEBEKE_LYMPHOID_STEM_CELL_UP	66	0	1	0.088654	-0.0897794
HOEBEKE_LYMPHOID_STEM_CELL_DN	71	2	4	-0.594021	0.605358
PEPPER_CHRONIC_LYMPHOCYTIC_LEUKEMIA_UP	14	0	0	0.405362	-0.349577
PEPPER_CHRONIC_LYMPHOCYTIC_LEUKEMIA_DN	11	0	0	0.0617464	0.0214206
AKL_HTLV1_INFECTION_UP	25	1	1	-0.237966	0.312816
AKL_HTLV1_INFECTION_DN	43	1	2	0.446434	-0.41438
RHEIN_ALL_GLUCOCORTICOID_THERAPY_UP	49	3	4	0.546266	-0.515021
RHEIN_ALL_GLUCOCORTICOID_THERAPY_DN	335	4	11	0.0802494	-0.0487551
MULLIGHAN_NPM1_MUTATED_SIGNATURE_1_UP	195	3	1	-0.530803	0.555705
MULLIGHAN_NPM1_MUTATED_SIGNATURE_1_DN	96	4	6	-0.474214	0.529211
MULLIGHAN_NPM1_MUTATED_SIGNATURE_2_UP	105	0	1	-0.321158	0.331524
MULLIGHAN_NPM1_MUTATED_SIGNATURE_2_DN	57	2	2	0.35806	-0.287737
MULLIGHAN_MLL_SIGNATURE_1_UP	295	12	8	-0.636311	0.642819
MULLIGHAN_MLL_SIGNATURE_1_DN	163	9	9	0.629718	-0.626312
MULLIGHAN_MLL_SIGNATURE_2_UP	339	16	8	-0.648137	0.650911
MULLIGHAN_MLL_SIGNATURE_2_DN	197	10	8	0.622061	-0.618515
MULLIGHAN_NPM1_SIGNATURE_3_UP	255	4	2	0.573839	-0.553493
MULLIGHAN_NPM1_SIGNATURE_3_DN	119	4	7	-0.43348	0.479142
TONKS_TARGETS_OF_RUNX1_RUNX1T1_FUSION_SUSTAINED_IN_GRANULOCYTE_UP	10	1	0	-0.355219	0.392334
TONKS_TARGETS_OF_RUNX1_RUNX1T1_FUSION_SUSTAINED_IN_GRANULOCYTE_DN	4	0	3	-0.22646	0.182735
TONKS_TARGETS_OF_RUNX1_RUNX1T1_FUSION_HSC_UP	141	8	11	0.666838	-0.623836
TONKS_TARGETS_OF_RUNX1_RUNX1T1_FUSION_HSC_DN	114	3	10	0.585062	-0.584267
TONKS_TARGETS_OF_RUNX1_RUNX1T1_FUSION_GRANULOCYTE_UP	39	1	2	-0.439853	0.477766
TONKS_TARGETS_OF_RUNX1_RUNX1T1_FUSION_GRANULOCYTE_DN	7	1	3	0.179253	-0.241994
TONKS_TARGETS_OF_RUNX1_RUNX1T1_FUSION_MONOCYTE_UP	170	4	6	-0.556806	0.596288
TONKS_TARGETS_OF_RUNX1_RUNX1T1_FUSION_MONOCYTE_DN	31	1	5	0.194765	-0.173402
TONKS_TARGETS_OF_RUNX1_RUNX1T1_FUSION_ERYTHROCYTE_UP	102	5	9	0.628379	-0.616017
TONKS_TARGETS_OF_RUNX1_RUNX1T1_FUSION_ERYTHROCYTE_DN	10	0	2	0.163964	-0.198417
TONKS_TARGETS_OF_RUNX1_RUNX1T1_FUSION_SUSTAINED_IN_MONOCYTE_UP	15	1	1	0.458025	-0.420007
TONKS_TARGETS_OF_RUNX1_RUNX1T1_FUSION_SUSTAINED_IN_MONOCYTE_DN	3	0	3	0.168681	-0.112148
TONKS_TARGETS_OF_RUNX1_RUNX1T1_FUSION_SUSTAINDED_IN_ERYTHROCYTE_UP	33	5	2	-0.506224	0.554866
LOPEZ_MESOTHELIOMA_SURVIVAL_WORST_VS_BEST_UP	12	0	2	0.299046	-0.279607
LOPEZ_MESOTHELIOMA_SURVIVAL_WORST_VS_BEST_DN	3	0	0	-0.00597726	0.0274032
PAPASPYRIDONOS_UNSTABLE_ATEROSCLEROTIC_PLAQUE_UP	38	2	5	0.276718	-0.253144
PAPASPYRIDONOS_UNSTABLE_ATEROSCLEROTIC_PLAQUE_DN	28	0	8	-0.400481	0.468746
DITTMER_PTHLH_TARGETS_UP	105	3	2	-0.528033	0.591372
DITTMER_PTHLH_TARGETS_DN	61	0	2	-0.40685	0.446149
UDAYAKUMAR_MED1_TARGETS_UP	123	4	2	-0.502255	0.496494
UDAYAKUMAR_MED1_TARGETS_DN	213	4	6	-0.601187	0.612267
ODONNELL_TFRC_TARGETS_UP	220	10	8	-0.612402	0.615737
ODONNELL_TFRC_TARGETS_DN	105	0	1	0.113021	-0.0347202
ODONNELL_TARGETS_OF_MYC_AND_TFRC_UP	44	4	2	0.474577	-0.428146
ODONNELL_TARGETS_OF_MYC_AND_TFRC_DN	42	0	0	-0.0159126	0.0430542
SENESE_HDAC1_TARGETS_UP	383	5	13	0.673279	-0.660069
SENESE_HDAC1_TARGETS_DN	199	8	15	-0.543361	0.569114
SENESE_HDAC1_AND_HDAC2_TARGETS_UP	179	0	13	-0.619527	0.644909
SENESE_HDAC1_AND_HDAC2_TARGETS_DN	175	10	18	0.663096	-0.666878
SENESE_HDAC2_TARGETS_UP	99	0	2	-0.500525	0.578168
SENESE_HDAC2_TARGETS_DN	92	4	12	0.631205	-0.630055
SENESE_HDAC3_TARGETS_UP	413	9	19	-0.694319	0.707165
SENESE_HDAC3_TARGETS_DN	455	11	17	-0.614441	0.629055
LEE_NEURAL_CREST_STEM_CELL_UP	84	2	13	-0.610731	0.647928
LEE_NEURAL_CREST_STEM_CELL_DN	74	5	4	0.490369	-0.443273
HUMMEL_BURKITTS_LYMPHOMA_UP	31	1	2	0.0287483	0.0827176
HUMMEL_BURKITTS_LYMPHOMA_DN	14	1	0	0.40648	-0.381204
TIEN_INTESTINE_PROBIOTICS_2HR_UP	26	1	0	0.207421	-0.199522
TIEN_INTESTINE_PROBIOTICS_2HR_DN	87	1	4	0.379056	-0.335296
TIEN_INTESTINE_PROBIOTICS_6HR_UP	48	2	0	0.0612053	0.00859358
TIEN_INTESTINE_PROBIOTICS_6HR_DN	164	1	6	0.525367	-0.520957
TIEN_INTESTINE_PROBIOTICS_24HR_UP	526	10	6	-0.581073	0.596837
TIEN_INTESTINE_PROBIOTICS_24HR_DN	194	11	0	0.178111	-0.182507
ZHOU_INFLAMMATORY_RESPONSE_FIMA_UP	281	4	10	-0.543185	0.567669
ZHOU_INFLAMMATORY_RESPONSE_FIMA_DN	185	8	8	-0.443353	0.470862
ZHOU_INFLAMMATORY_RESPONSE_LPS_UP	205	6	6	-0.566763	0.585303
KINSEY_TARGETS_OF_EWSR1_FLII_FUSION_UP	1126	9	10	-0.138637	0.14827
KINSEY_TARGETS_OF_EWSR1_FLII_FUSION_DN	254	2	20	-0.670695	0.681911
SABATES_COLORECTAL_ADENOMA_SIZE_UP	16	0	0	0.107712	-0.0504477
SABATES_COLORECTAL_ADENOMA_SIZE_DN	8	0	0	0.0060084	0.052665
SABATES_COLORECTAL_ADENOMA_UP	73	8	0	0.614084	-0.59857
SABATES_COLORECTAL_ADENOMA_DN	86	1	24	0.576774	-0.538605
SCIBETTA_KDM5B_TARGETS_UP	19	0	0	0.065957	-0.0468486
SCIBETTA_KDM5B_TARGETS_DN	76	4	2	0.414074	-0.378544
NAGASHIMA_NRG1_SIGNALING_UP	155	9	6	0.52901	-0.522082
NAGASHIMA_NRG1_SIGNALING_DN	44	2	1	-0.31728	0.420888
NAGASHIMA_EGF_SIGNALING_UP	48	2	1	-0.275864	0.336226
KIM_WT1_TARGETS_UP	196	9	17	-0.591584	0.590558
KIM_WT1_TARGETS_DN	421	5	5	0.483834	-0.452454
KIM_WT1_TARGETS_8HR_UP	152	3	11	0.580948	-0.574147
KIM_WT1_TARGETS_8HR_DN	91	2	2	0.551807	-0.542212
KIM_WT1_TARGETS_12HR_UP	137	8	8	0.547488	-0.539145
KIM_WT1_TARGETS_12HR_DN	188	8	3	-0.577782	0.635589
ELVIDGE_HYPOXIA_UP	149	8	15	-0.64083	0.646563
ELVIDGE_HYPOXIA_DN	138	3	3	0.289014	-0.312392
ELVIDGE_HYPOXIA_BY_DMOG_UP	115	4	14	0.651237	-0.647846
ELVIDGE_HYPOXIA_BY_DMOG_DN	51	2	2	0.322168	-0.346576
ELVIDGE_HIF1A_TARGETS_UP	62	1	3	-0.286363	0.247835
ELVIDGE_HIF1A_TARGETS_DN	77	2	10	-0.538094	0.552988
ELVIDGE_HIF2A_TARGETS_UP	5	1	1	0.020492	-0.0286376
ELVIDGE_HIF1A_AND_HIF2A_TARGETS_UP	38	1	0	-0.267351	0.235982
ELVIDGE_HIF1A_AND_HIF2A_TARGETS_DN	91	3	12	0.597727	-0.588739
JAATINEN_HEMATOPOIETIC_STEM_CELL_UP	230	10	8	-0.630241	0.650334
JAATINEN_HEMATOPOIETIC_STEM_CELL_DN	91	7	12	0.599884	-0.592219
MOROSETTI_FACIOSCAPULOHUMERAL_MUSCULAR_DISTROPHY_UP	11	0	0	0.184437	-0.0706206
MOROSETTI_FACIOSCAPULOHUMERAL_MUSCULAR_DISTROPHY_DN	8	2	1	-0.285945	0.266172
GRAHAM_CML_QUIESCENT_VS_CML_DIVIDING_UP	14	0	2	0.202189	-0.0955675
GRAHAM_CML_QUIESCENT_VS_CML_DIVIDING_DN	5	0	0	-0.0139646	0.0508271
GRAHAM_CML_QUIESCENT_VS_NORMAL_QUIESCENT_UP	68	2	3	-0.539378	0.57276
GRAHAM_CML_QUIESCENT_VS_NORMAL_QUIESCENT_DN	23	4	3	-0.426899	0.482587
GRAHAM_CML_QUIESCENT_VS_NORMAL_DIVIDING_UP	33	1	4	-0.312444	0.369752
GRAHAM_CML_QUIESCENT_VS_NORMAL_DIVIDING_DN	3	1	0	-0.0269376	-0.0301021
GRAHAM_CML_DIVIDING_VS_NORMAL_DIVIDING_UP	5	0	1	0.0694141	-0.110021
GRAHAM_CML_DIVIDING_VS_NORMAL_DIVIDING_DN	4	0	0	-0.11374	0.0280207
GRAHAM_CML_DIVIDING_VS_NORMAL_QUIESCENT_UP	156	2	3	0.322741	-0.27956
GRAHAM_CML_DIVIDING_VS_NORMAL_QUIESCENT_DN	51	5	7	0.575039	-0.574103
GRAHAM_NORMAL_QUIESCENT_VS_NORMAL_DIVIDING_UP	39	3	5	-0.536313	0.562969
GRAHAM_NORMAL_QUIESCENT_VS_NORMAL_DIVIDING_DN	77	1	1	0.273316	-0.268664
BIDUS_METASTASIS_UP	200	2	0	-0.0416814	0.100726
BIDUS_METASTASIS_DN	107	1	2	-0.511963	0.513026
WAMUNYOKOLI_OVARIAN_CANCER_LMP_UP	232	49	0	0.639062	-0.65685
WAMUNYOKOLI_OVARIAN_CANCER_LMP_DN	156	0	23	-0.59713	0.650747
WAMUNYOKOLI_OVARIAN_CANCER_GRADES_1_2_UP	121	28	0	-0.536911	0.548174
WAMUNYOKOLI_OVARIAN_CANCER_GRADES_1_2_DN	52	0	4	0.440489	-0.434578
MAYBURD_RESPONSE_TO_L663536_UP	23	0	0	0.0981081	-0.0733863
MAYBURD_RESPONSE_TO_L663536_DN	50	1	0	0.326616	-0.29052
WATANABE_ULCERATIVE_COLITIS_WITH_CANCER_UP	13	1	2	-0.0895719	0.0871086
WATANABE_ULCERATIVE_COLITIS_WITH_CANCER_DN	7	0	1	-0.0676795	0.0444664
DODD_NASOPHARYNGEAL_CARCINOMA_UP	1026	81	9	0.690533	-0.682711
DODD_NASOPHARYNGEAL_CARCINOMA_DN	1210	3	30	-0.166141	0.219757
RODRIGUES_THYROID_CARCINOMA_POORLY_DIFFERENTIATED_UP	598	3	5	-0.0876469	0.104484
RODRIGUES_THYROID_CARCINOMA_POORLY_DIFFERENTIATED_DN	653	28	19	0.676252	-0.665102
RODRIGUES_THYROID_CARCINOMA_ANAPLASTIC_UP	649	5	8	-0.405016	0.469879
RODRIGUES_THYROID_CARCINOMA_ANAPLASTIC_DN	428	12	12	0.656084	-0.643968
RODRIGUES_THYROID_CARCINOMA_UP	12	0	0	0.0393922	-0.0673556
RODRIGUES_THYROID_CARCINOMA_DN	73	4	3	0.611862	-0.552937
GOZGIT_ESR1_TARGETS_UP	105	6	7	-0.52019	0.579992
GOZGIT_ESR1_TARGETS_DN	532	39	12	0.688596	-0.682403
HAHTOLA_SEZARY_SYNDROM_UP	67	2	4	-0.375278	0.431187
HAHTOLA_SEZARY_SYNDROM_DN	12	2	1	0.182927	-0.192776
HAHTOLA_MYCOSIS_FUNGOIDES_SKIN_UP	143	1	9	-0.427188	0.463584
HAHTOLA_MYCOSIS_FUNGOIDES_SKIN_DN	22	2	0	-0.288992	0.304842
HAHTOLA_MYCOSIS_FUNGOIDES_CD4_UP	48	1	2	0.465207	-0.443564
HAHTOLA_MYCOSIS_FUNGOIDES_CD4_DN	101	2	0	-0.14578	0.194513
HAHTOLA_MYCOSIS_FUNGOIDES_UP	13	1	0	0.138459	-0.211661
HAHTOLA_MYCOSIS_FUNGOIDES_DN	9	0	0	0.101853	-0.106788
PROVENZANI_METASTASIS_UP	163	9	5	-0.613107	0.624119
PROVENZANI_METASTASIS_DN	121	9	3	-0.647468	0.650118
PACHER_TARGETS_OF_IGF1_AND_IGF2_UP	28	2	2	-0.363474	0.379291
LIU_CDX2_TARGETS_UP	16	3	0	0.348851	-0.387315
LIU_CDX2_TARGETS_DN	4	3	0	-0.0221543	-0.144463
COLDREN_GEFITINIB_RESISTANCE_UP	78	0	7	-0.382436	0.424137
COLDREN_GEFITINIB_RESISTANCE_DN	147	73	0	-0.566268	0.572808
KOKKINAKIS_METHIONINE_DEPRIVATION_48HR_UP	107	6	5	0.560298	-0.529302
KOKKINAKIS_METHIONINE_DEPRIVATION_48HR_DN	56	1	1	0.381807	-0.401072
KOKKINAKIS_METHIONINE_DEPRIVATION_96HR_UP	97	3	6	-0.525058	0.576859
KOKKINAKIS_METHIONINE_DEPRIVATION_96HR_DN	66	4	0	0.223569	-0.220954
PASTURAL_RIZ1_TARGETS_UP	6	0	1	0.148054	-0.0783789
CHOW_RASSF1_TARGETS_UP	24	0	0	-0.16519	0.18405
CHOW_RASSF1_TARGETS_DN	28	0	0	-0.234329	0.278799
ENK_UV_RESPONSE_EPIDERMIS_UP	247	17	3	0.632314	-0.634964
ENK_UV_RESPONSE_EPIDERMIS_DN	425	26	9	-0.64611	0.661743
ENK_UV_RESPONSE_KERATINOCYTE_UP	431	26	6	0.259202	-0.290979
ENK_UV_RESPONSE_KERATINOCYTE_DN	446	7	8	-0.400809	0.471301
LANDIS_BREAST_CANCER_PROGRESSION_UP	40	14	0	-0.283186	0.312294
LANDIS_BREAST_CANCER_PROGRESSION_DN	53	0	8	-0.630448	0.670702
GESERICK_TERT_TARGETS_DN	18	0	0	-0.137784	0.236528
YEMELYANOV_GR_TARGETS_DN	11	0	0	-0.231711	0.262898
LAU_APOPTOSIS_CDKN2A_UP	54	0	0	-0.199129	0.255869
LAU_APOPTOSIS_CDKN2A_DN	5	0	0	0.193575	-0.153207
DELYS_THYROID_CANCER_UP	318	51	18	0.687644	-0.696087
DELYS_THYROID_CANCER_DN	128	3	23	-0.495458	0.562417
CHIARADONNA_NEOPLASTIC_TRANSFORMATION_KRAS_CDC25_UP	45	2	5	0.567476	-0.566656
CHIARADONNA_NEOPLASTIC_TRANSFORMATION_KRAS_CDC25_DN	36	2	6	0.600804	-0.489327
CHIARADONNA_NEOPLASTIC_TRANSFORMATION_KRAS_UP	107	1	6	0.540385	-0.487556
CHIARADONNA_NEOPLASTIC_TRANSFORMATION_KRAS_DN	121	6	9	-0.642567	0.667501
CHIARADONNA_NEOPLASTIC_TRANSFORMATION_CDC25_UP	91	1	7	-0.481505	0.565693
CHIARADONNA_NEOPLASTIC_TRANSFORMATION_CDC25_DN	125	5	9	-0.602047	0.605822
CASTELLANO_HRAS_TARGETS_DN	3	0	0	-0.00100822	-0.107921
CASTELLANO_HRAS_AND_NRAS_TARGETS_UP	6	0	0	0.0962	-0.0946376
CASTELLANO_HRAS_AND_NRAS_TARGETS_DN	7	0	1	-0.0189505	-0.0483061
CASTELLANO_NRAS_TARGETS_UP	50	6	2	0.498971	-0.442447
CASTELLANO_NRAS_TARGETS_DN	11	0	2	0.342445	-0.217639
CHEBOTAEV_GR_TARGETS_UP	45	2	2	0.360316	-0.406551
CHEBOTAEV_GR_TARGETS_DN	70	1	8	-0.620008	0.660907
BERENJENO_ROCK_SIGNALING_NOT_VIA_RHOA_UP	20	1	1	-0.452689	0.453201
BERENJENO_ROCK_SIGNALING_NOT_VIA_RHOA_DN	47	2	5	-0.47713	0.569154
BERENJENO_TRANSFORMED_BY_RHOA_REVERSIBLY_UP	6	0	0	-0.258946	0.315999
BERENJENO_TRANSFORMED_BY_RHOA_REVERSIBLY_DN	21	1	4	0.499933	-0.421466
LINDGREN_BLADDER_CANCER_CLUSTER_1_UP	101	2	0	0.0118707	0.0493397
LINDGREN_BLADDER_CANCER_CLUSTER_1_DN	305	9	13	0.611438	-0.579122
LINDGREN_BLADDER_CANCER_CLUSTER_2A_UP	6	2	0	0.149222	-0.317308
LINDGREN_BLADDER_CANCER_CLUSTER_2A_DN	114	0	8	-0.531193	0.589262
LINDGREN_BLADDER_CANCER_CLUSTER_3_UP	294	5	3	0.00349368	-0.00709798
LINDGREN_BLADDER_CANCER_CLUSTER_3_DN	197	9	3	0.636758	-0.646472
KOINUMA_COLON_CANCER_MSI_UP	14	0	0	-0.108974	0.102843
KOINUMA_COLON_CANCER_MSI_DN	7	0	0	0.366381	-0.327044
CREIGHTON_AKT1_SIGNALING_VIA_MTOR_UP	33	7	0	-0.232746	0.227037
CREIGHTON_AKT1_SIGNALING_VIA_MTOR_DN	22	2	0	0.25997	-0.282915
NADERI_BREAST_CANCER_PROGNOSIS_UP	38	2	0	0.0987004	-0.0771848
NADERI_BREAST_CANCER_PROGNOSIS_DN	13	0	4	-0.106626	0.104586
MARKEY_RB1_CHRONIC_LOF_UP	91	2	4	-0.46863	0.523951
MARKEY_RB1_CHRONIC_LOF_DN	72	2	6	-0.578987	0.611304
MARKEY_RB1_ACUTE_LOF_UP	212	2	6	0.184298	-0.16032
MARKEY_RB1_ACUTE_LOF_DN	147	3	8	-0.589677	0.616426
CHIN_BREAST_CANCER_COPY_NUMBER_UP	22	1	0	0.369946	-0.308019
CHIN_BREAST_CANCER_COPY_NUMBER_DN	9	1	0	-0.077731	0.0181125
GRAESSMANN_APOPTOSIS_BY_SERUM_DEPRIVATION_UP	388	8	11	0.611347	-0.597308
GRAESSMANN_APOPTOSIS_BY_SERUM_DEPRIVATION_DN	179	7	7	-0.535703	0.546662
VANHARANTA_UTERINE_FIBROID_UP	29	0	4	0.518249	-0.402109
VANHARANTA_UTERINE_FIBROID_DN	53	3	7	0.393375	-0.383691
VANHARANTA_UTERINE_FIBROID_WITH_7Q_DELETION_UP	62	0	2	0.209739	-0.176673
VANHARANTA_UTERINE_FIBROID_WITH_7Q_DELETION_DN	35	0	2	-0.112777	0.125235
LANDIS_ERBB2_BREAST_TUMORS_65_UP	21	3	1	-0.169729	0.167029
LANDIS_ERBB2_BREAST_TUMORS_65_DN	31	0	2	-0.434819	0.480043
LANDIS_ERBB2_BREAST_PRENEOPLASTIC_UP	14	3	1	0.0517573	0.0117184
LANDIS_ERBB2_BREAST_PRENEOPLASTIC_DN	49	0	1	-0.557973	0.558919
CONCANNON_APOPTOSIS_BY_EPOXOMICIN_UP	205	7	6	-0.524326	0.551615
CONCANNON_APOPTOSIS_BY_EPOXOMICIN_DN	121	4	11	0.6364	-0.608443
ODONNELL_METASTASIS_UP	40	1	0	-0.283537	0.344448
ODONNELL_METASTASIS_DN	16	1	0	-0.202483	0.148304
GRAESSMANN_RESPONSE_TO_MC_AND_SERUM_DEPRIVATION_UP	125	3	5	-0.54707	0.579499
GRAESSMANN_RESPONSE_TO_MC_AND_SERUM_DEPRIVATION_DN	65	3	1	0.444629	-0.419931
GRAESSMANN_APOPTOSIS_BY_DOXORUBICIN_UP	945	35	10	0.660358	-0.661008
GRAESSMANN_APOPTOSIS_BY_DOXORUBICIN_DN	1581	19	26	0.62676	-0.606064
GRAESSMANN_RESPONSE_TO_MC_AND_DOXORUBICIN_UP	499	23	7	0.652235	-0.651837
GRAESSMANN_RESPONSE_TO_MC_AND_DOXORUBICIN_DN	701	10	6	0.447263	-0.452483
GAUSSMANN_MLL_AF4_FUSION_TARGETS_A_UP	151	5	7	-0.605858	0.617961
GAUSSMANN_MLL_AF4_FUSION_TARGETS_A_DN	63	6	2	0.595311	-0.564475
GAUSSMANN_MLL_AF4_FUSION_TARGETS_B_UP	18	1	0	0.213386	-0.111565
GAUSSMANN_MLL_AF4_FUSION_TARGETS_B_DN	5	0	0	0.0820654	-0.209554
GAUSSMANN_MLL_AF4_FUSION_TARGETS_C_UP	129	2	2	-0.414033	0.445932
GAUSSMANN_MLL_AF4_FUSION_TARGETS_C_DN	17	1	1	0.0150346	-0.0495772
GAUSSMANN_MLL_AF4_FUSION_TARGETS_D_UP	20	1	2	0.528873	-0.426209
GAUSSMANN_MLL_AF4_FUSION_TARGETS_D_DN	8	0	0	-0.304435	0.30233
GAUSSMANN_MLL_AF4_FUSION_TARGETS_E_UP	52	3	7	-0.472914	0.521332
GAUSSMANN_MLL_AF4_FUSION_TARGETS_E_DN	13	0	1	0.400314	-0.359317
GAUSSMANN_MLL_AF4_FUSION_TARGETS_F_UP	118	2	9	0.559938	-0.534504
GAUSSMANN_MLL_AF4_FUSION_TARGETS_F_DN	26	0	1	0.375546	-0.356261
GAUSSMANN_MLL_AF4_FUSION_TARGETS_G_UP	133	3	7	-0.618734	0.647406
GAUSSMANN_MLL_AF4_FUSION_TARGETS_G_DN	26	1	2	0.218375	-0.243938
BERENJENO_TRANSFORMED_BY_RHOA_FOREVER_UP	14	0	2	0.340366	-0.292124
BERENJENO_TRANSFORMED_BY_RHOA_FOREVER_DN	24	1	2	0.541759	-0.489845
CAIRO_PML_TARGETS_BOUND_BY_MYC_UP	21	0	0	-0.0827952	0.121511
CAIRO_PML_TARGETS_BOUND_BY_MYC_DN	11	1	1	0.275516	-0.274223
OUELLET_OVARIAN_CANCER_INVASIVE_VS_LMP_UP	103	3	0	0.0445641	-0.0209649
OUELLET_OVARIAN_CANCER_INVASIVE_VS_LMP_DN	10	0	0	0.387501	-0.38385
LANDIS_ERBB2_BREAST_TUMORS_324_UP	134	26	3	0.544071	-0.513309
LANDIS_ERBB2_BREAST_TUMORS_324_DN	117	1	9	0.68239	-0.67998
BARRIER_CANCER_RELAPSE_NORMAL_SAMPLE_UP	19	1	2	0.0719766	-0.0613639
BARRIER_CANCER_RELAPSE_NORMAL_SAMPLE_DN	30	0	0	0.298181	-0.273231
BARRIER_CANCER_RELAPSE_TUMOR_SAMPLE_UP	14	0	0	0.258174	-0.201771
BARRIER_CANCER_RELAPSE_TUMOR_SAMPLE_DN	7	0	0	0.0544463	-0.0495629
BARIS_THYROID_CANCER_UP	21	1	0	-0.280503	0.246512
BARIS_THYROID_CANCER_DN	48	9	2	0.367804	-0.309306
BERENJENO_TRANSFORMED_BY_RHOA_UP	491	4	10	-0.414055	0.477353
BERENJENO_TRANSFORMED_BY_RHOA_DN	328	3	21	0.654431	-0.653825
TAKADA_GASTRIC_CANCER_COPY_NUMBER_UP	6	1	0	0.0682894	-0.014799
TAKADA_GASTRIC_CANCER_COPY_NUMBER_DN	14	0	0	-0.121059	0.145397
WANG_BARRETTS_ESOPHAGUS_AND_ESOPHAGUS_CANCER_UP	21	5	0	-0.49557	0.557652
WANG_BARRETTS_ESOPHAGUS_AND_ESOPHAGUS_CANCER_DN	27	1	0	-0.306548	0.30782
KERLEY_RESPONSE_TO_CISPLATIN_UP	39	3	2	-0.362377	0.430243
KERLEY_RESPONSE_TO_CISPLATIN_DN	4	0	0	-0.122833	0.0981837
MISSIAGLIA_REGULATED_BY_METHYLATION_UP	101	12	1	0.551564	-0.541279
MISSIAGLIA_REGULATED_BY_METHYLATION_DN	111	1	1	-0.0834308	0.0794049
TANG_SENESCENCE_TP53_TARGETS_UP	19	1	0	0.31877	-0.291209
TANG_SENESCENCE_TP53_TARGETS_DN	49	1	4	-0.0377875	0.111977
WANG_BARRETTS_ESOPHAGUS_UP	35	2	2	0.359072	-0.379649
WANG_BARRETTS_ESOPHAGUS_DN	17	6	0	0.142807	-0.183066
WANG_ESOPHAGUS_CANCER_VS_NORMAL_UP	80	9	9	-0.573974	0.591559
WANG_ESOPHAGUS_CANCER_VS_NORMAL_DN	87	2	2	0.565789	-0.585554
WANG_ESOPHAGUS_CANCER_PROGRESSION_UP	8	0	1	-0.283814	0.285237
SILIGAN_TARGETS_OF_EWS_FLI1_FUSION_UP	13	1	0	-0.08547	0.0722645
SILIGAN_TARGETS_OF_EWS_FLI1_FUSION_DN	13	0	1	0.0180089	0.0248107
ROYLANCE_BREAST_CANCER_16Q_COPY_NUMBER_UP	44	1	0	-0.081175	0.108382
ROYLANCE_BREAST_CANCER_16Q_COPY_NUMBER_DN	14	0	2	-0.299713	0.385736
JOHANSSON_GLIOMAGENESIS_BY_PDGFB_UP	53	1	2	-0.561596	0.601907
JOHANSSON_GLIOMAGENESIS_BY_PDGFB_DN	17	0	1	0.103539	-0.0103037
MCBRYAN_PUBERTAL_BREAST_3_4WK_UP	141	27	7	-0.346602	0.37716
MCBRYAN_PUBERTAL_BREAST_3_4WK_DN	24	0	1	-0.319248	0.364619
MCBRYAN_PUBERTAL_BREAST_4_5WK_UP	184	48	11	-0.612361	0.615209
MCBRYAN_PUBERTAL_BREAST_4_5WK_DN	142	0	5	-0.479285	0.488987
MCBRYAN_PUBERTAL_BREAST_5_6WK_UP	90	15	3	0.497329	-0.445024
MCBRYAN_PUBERTAL_BREAST_5_6WK_DN	105	1	5	0.432869	-0.410155
MCBRYAN_PUBERTAL_BREAST_6_7WK_UP	152	2	6	-0.487095	0.508961
MCBRYAN_PUBERTAL_BREAST_6_7WK_DN	56	5	4	0.516966	-0.463309
VETTER_TARGETS_OF_PRKCA_AND_ETS1_UP	15	0	2	0.188963	-0.0882302
VETTER_TARGETS_OF_PRKCA_AND_ETS1_DN	13	3	0	-0.249516	0.254994
DUNNE_TARGETS_OF_AML1_MTG8_FUSION_UP	27	1	3	0.538777	-0.48842
DUNNE_TARGETS_OF_AML1_MTG8_FUSION_DN	13	0	3	-0.197542	0.236259
LUI_THYROID_CANCER_PAX8_PPARG_UP	37	2	2	-0.265355	0.40715
LUI_THYROID_CANCER_PAX8_PPARG_DN	42	1	1	0.00806014	-0.029724
HAMAI_APOPTOSIS_VIA_TRAIL_UP	571	8	19	-0.582893	0.605377
HAMAI_APOPTOSIS_VIA_TRAIL_DN	154	9	6	-0.564508	0.567265
OUELLET_CULTURED_OVARIAN_CANCER_INVASIVE_VS_LMP_UP	65	7	0	-0.0821257	0.0379182
OUELLET_CULTURED_OVARIAN_CANCER_INVASIVE_VS_LMP_DN	17	1	1	0.298989	-0.258601
HUMMERICH_BENIGN_SKIN_TUMOR_UP	9	1	0	0.191478	-0.202466
HUMMERICH_BENIGN_SKIN_TUMOR_DN	6	1	1	0.0614091	-0.214398
MCBRYAN_PUBERTAL_TGFB1_TARGETS_UP	142	9	15	0.672459	-0.662336
MCBRYAN_PUBERTAL_TGFB1_TARGETS_DN	46	11	4	-0.487762	0.481639
HUMMERICH_MALIGNANT_SKIN_TUMOR_UP	9	1	0	0.27292	-0.324951
HUMMERICH_MALIGNANT_SKIN_TUMOR_DN	6	1	0	-0.104547	0.0712881
LUCAS_HNF4A_TARGETS_UP	46	4	0	0.211553	-0.200793
LUCAS_HNF4A_TARGETS_DN	5	0	2	-0.0471276	0.151364
ZIRN_TRETINOIN_RESPONSE_WT1_UP	19	0	2	0.461177	-0.504543
ZIRN_TRETINOIN_RESPONSE_WT1_DN	4	0	0	0.00246479	0.00069883
ZIRN_TRETINOIN_RESPONSE_UP	14	0	2	0.258279	-0.147494
ZIRN_TRETINOIN_RESPONSE_DN	4	0	1	0.0821702	-0.0357648
STREICHER_LSM1_TARGETS_UP	34	1	2	-0.409648	0.441467
STREICHER_LSM1_TARGETS_DN	18	2	1	0.146168	-0.0975554
KAN_RESPONSE_TO_ARSENIC_TRIOXIDE	101	2	11	0.642327	-0.620563
LANG_MYB_FAMILY_TARGETS	27	0	1	0.113616	-0.0813999
MCBRYAN_TERMINAL_END_BUD_UP	9	2	2	-0.0992612	0.206894
MCBRYAN_TERMINAL_END_BUD_DN	5	0	0	0.0142569	-0.037435
NUNODA_RESPONSE_TO_DASATINIB_IMATINIB_UP	28	0	0	-0.276311	0.341264
NUNODA_RESPONSE_TO_DASATINIB_IMATINIB_DN	11	0	0	-0.104859	0.136312
DARWICHE_SKIN_TUMOR_PROMOTER_UP	98	3	1	0.199486	-0.255064
DARWICHE_SKIN_TUMOR_PROMOTER_DN	128	3	1	0.551622	-0.516235
DARWICHE_PAPILLOMA_RISK_LOW_UP	106	4	1	0.609491	-0.603496
DARWICHE_PAPILLOMA_RISK_LOW_DN	120	2	1	0.150771	-0.151957
DARWICHE_PAPILLOMA_RISK_HIGH_UP	103	4	1	-0.577643	0.589738
DARWICHE_PAPILLOMA_RISK_HIGH_DN	123	2	1	0.268132	-0.245459
DARWICHE_SQUAMOUS_CELL_CARCINOMA_UP	104	3	1	0.519699	-0.565213
DARWICHE_SQUAMOUS_CELL_CARCINOMA_DN	122	3	1	-0.130232	0.186772
MAHADEVAN_IMATINIB_RESISTANCE_UP	16	0	4	0.572649	-0.42876
MAHADEVAN_IMATINIB_RESISTANCE_DN	6	0	7	-0.11072	0.029248
TOMIDA_METASTASIS_UP	22	0	0	-0.479359	0.537576
TOMIDA_METASTASIS_DN	14	2	0	0.175842	-0.255847
SAENZ_DETOX_PATHWAY_AND_CARCINOGENESIS_DN	4	0	0	-0.195526	0.175516
OZANNE_AP1_TARGETS_UP	12	1	2	0.326357	-0.272106
HWANG_PROSTATE_CANCER_MARKERS	25	4	1	0.401171	-0.435195
HU_ANGIOGENESIS_UP	19	1	0	-0.298576	0.361765
HU_ANGIOGENESIS_DN	29	0	1	-0.0526568	0.0309124
BEGUM_TARGETS_OF_PAX3_FOXO1_FUSION_UP	41	2	5	0.460558	-0.35557
BEGUM_TARGETS_OF_PAX3_FOXO1_FUSION_DN	36	1	3	0.446889	-0.459497
DARWICHE_PAPILLOMA_PROGRESSION_RISK	45	1	0	0.380373	-0.370678
SHIRAISHI_PLZF_TARGETS_UP	8	1	0	0.057222	-0.0815799
SHIRAISHI_PLZF_TARGETS_DN	6	0	0	-0.0122399	0.0608476
MOTAMED_RESPONSE_TO_ANDROGEN_DN	5	0	0	0.0631811	-0.00831508
RAMJAUN_APOPTOSIS_BY_TGFB1_VIA_SMAD4_UP	9	0	0	0.237347	-0.2263
RAMJAUN_APOPTOSIS_BY_TGFB1_VIA_SMAD4_DN	10	0	0	-0.0178907	-0.0487711
RAMJAUN_APOPTOSIS_BY_TGFB1_VIA_MAPK1_UP	5	0	0	0.0176995	0.0186761
RAMJAUN_APOPTOSIS_BY_TGFB1_VIA_MAPK1_DN	8	0	0	-0.0887835	-0.0221165
OLSSON_E2F3_TARGETS_UP	18	2	0	0.422385	-0.481942
OLSSON_E2F3_TARGETS_DN	31	0	1	0.461591	-0.353874
MARKS_HDAC_TARGETS_UP	19	0	0	-0.401963	0.394382
MARKS_HDAC_TARGETS_DN	11	0	0	0.0173061	0.0376306
CHOI_ATL_ACUTE_STAGE	4	0	1	-0.0282996	0.0379526
CHOI_ATL_STAGE_PREDICTOR	37	0	0	0.56382	-0.551625
WONG_ENDMETRIUM_CANCER_UP	11	3	0	0.0460175	-0.0570437
WONG_ENDMETRIUM_CANCER_DN	35	0	11	-0.415965	0.520738
ABDULRAHMAN_KIDNEY_CANCER_VHL_DN	12	0	0	-0.210826	0.29888
KONG_E2F1_TARGETS	8	0	0	-0.173637	0.180797
KONG_E2F3_TARGETS	85	0	1	-0.0110638	0.0610178
TANAKA_METHYLATED_IN_ESOPHAGEAL_CARCINOMA	56	0	1	-0.244519	0.253949
EGUCHI_CELL_CYCLE_RB1_TARGETS	22	0	0	0.082835	-0.0417504
CROSBY_E2F4_TARGETS	6	0	0	0.0306177	-0.0457494
MARKS_ACETYLATED_NON_HISTONE_PROTEINS	8	0	0	0.291128	-0.354868
IVANOV_MUTATED_IN_COLON_CANCER	13	1	0	-0.180849	0.230844
TAKAYAMA_BOUND_BY_AR	7	1	2	-0.0444427	0.196654
RIZ_ERYTHROID_DIFFERENTIATION	73	0	0	0.0703982	-0.0153625
RIZ_ERYTHROID_DIFFERENTIATION_CCNE1	36	0	0	-0.027917	0.037552
RIZ_ERYTHROID_DIFFERENTIATION_HBZ	26	0	0	-0.321256	0.349152
CHASSOT_SKIN_WOUND	7	0	0	-0.104331	0.215836
LASTOWSKA_NEUROBLASTOMA_COPY_NUMBER_UP	159	2	1	-0.115912	0.0525146
LASTOWSKA_NEUROBLASTOMA_COPY_NUMBER_DN	691	4	2	0.165522	-0.144139
MUELLER_METHYLATED_IN_GLIOBLASTOMA	25	9	1	-0.426832	0.396338
RIZ_ERYTHROID_DIFFERENTIATION_HEMGN	19	2	1	-0.135279	0.193697
RIZ_ERYTHROID_DIFFERENTIATION_APOBEC2	11	0	1	0.0424251	0.0339326
RIZ_ERYTHROID_DIFFERENTIATION_6HR	23	2	0	0.385644	-0.365114
RIZ_ERYTHROID_DIFFERENTIATION_12HR	25	0	0	0.246679	-0.239595
EBAUER_TARGETS_OF_PAX3_FOXO1_FUSION_UP	115	6	9	0.60736	-0.584958
PEREZ_TP53_TARGETS	780	24	21	0.652911	-0.653015
PEREZ_TP63_TARGETS	223	12	12	-0.550473	0.566616
PEREZ_TP53_AND_TP63_TARGETS	132	9	9	0.557932	-0.531435
WAKASUGI_HAVE_ZNF143_BINDING_SITES	49	0	0	0.190536	-0.207443
RODRIGUES_NTN1_AND_DCC_TARGETS	30	1	0	-0.406322	0.460076
DACOSTA_UV_RESPONSE_VIA_ERCC3_XPCS_UP	21	0	0	0.129053	-0.0751881
DACOSTA_UV_RESPONSE_VIA_ERCC3_XPCS_DN	77	1	5	-0.406811	0.447846
DACOSTA_UV_RESPONSE_VIA_ERCC3_TTD_UP	52	2	0	0.473023	-0.471118
DACOSTA_UV_RESPONSE_VIA_ERCC3_TTD_DN	71	1	2	-0.276547	0.324969
TURJANSKI_MAPK1_AND_MAPK2_TARGETS	10	0	0	0.138916	-0.164089
TURJANSKI_MAPK8_AND_MAPK9_TARGETS	8	0	0	-0.0795844	0.275933
TURJANSKI_MAPK7_TARGETS	6	0	0	-0.0258882	-0.00834149
TURJANSKI_MAPK11_TARGETS	4	0	0	0.0309449	-0.032239
TURJANSKI_MAPK14_TARGETS	8	0	0	0.0121128	0.0182995
MAHADEVAN_GIST_MORPHOLOGICAL_SWITCH	11	0	3	0.528948	-0.397125
APPIERTO_RESPONSE_TO_FENRETINIDE_UP	30	2	1	0.0956072	-0.107134
APPIERTO_RESPONSE_TO_FENRETINIDE_DN	40	0	1	0.0443542	-0.0786764
NAGY_TFTC_COMPONENTS_HUMAN	17	0	0	0.00441883	-0.0244356
NAGY_STAGA_COMPONENTS_HUMAN	12	0	0	0.0239781	-0.0053941
NAGY_PCAF_COMPONENTS_HUMAN	9	0	0	0.00134729	0.00375663
BAKER_HEMATOPOESIS_STAT1_TARGETS	7	0	1	-0.0151551	0.234487
BAKER_HEMATOPOIESIS_STAT3_TARGETS	12	0	1	0.347606	-0.284245
BAKER_HEMATOPOESIS_STAT5_TARGETS	5	0	0	-0.202807	0.208892
SEIDEN_MET_SIGNALING	17	0	0	0.218943	-0.139593
AUNG_GASTRIC_CANCER	37	2	0	-0.106527	0.14784
SANCHEZ_MDM2_TARGETS	9	1	0	0.394168	-0.397444
BREUHAHN_GROWTH_FACTOR_SIGNALING_IN_LIVER_CANCER	11	2	0	-0.17158	0.249023
NAKAMURA_LUNG_CANCER	7	0	0	-0.0738918	0.0622213
GALLUZZI_PERMEABILIZE_MITOCHONDRIA	35	0	1	-0.222473	0.256679
HAEGERSTRAND_RESPONSE_TO_IMATINIB	2	0	2	0.0519646	0.193485
MATHEW_FANCONI_ANEMIA_GENES	11	0	0	-0.0168703	0.00351453
MIDORIKAWA_AMPLIFIED_IN_LIVER_CANCER	40	1	1	0.340595	-0.324257
GILMORE_CORE_NFKB_PATHWAY	12	0	0	-0.0273176	0.0195019
SCHEIDEREIT_IKK_TARGETS	16	0	0	-0.0683085	0.161604
DUTTA_APOPTOSIS_VIA_NFKB	28	0	0	0.335611	-0.250781
DEBOSSCHER_NFKB_TARGETS_REPRESSED_BY_GLUCOCORTICOIDS	7	0	1	-0.269944	0.420141
ROVERSI_GLIOMA_COPY_NUMBER_DN	34	1	1	0.29947	-0.263194
SEIDEN_ONCOGENESIS_BY_MET	84	3	1	-0.0474509	0.105609
HUMMERICH_SKIN_CANCER_PROGRESSION_UP	67	8	3	0.454042	-0.428324
HUMMERICH_SKIN_CANCER_PROGRESSION_DN	67	3	8	0.4951	-0.459464
CAVARD_LIVER_CANCER_MALIGNANT_VS_BENIGN	22	0	0	-0.417635	0.391368
KLEIN_TARGETS_OF_BCR_ABL1_FUSION	16	1	2	0.135979	-0.115326
ROVERSI_GLIOMA_LOH_REGIONS	25	2	2	0.26168	-0.276312
ROVERSI_GLIOMA_COPY_NUMBER_UP	71	3	0	-0.355793	0.340989
RASHI_RESPONSE_TO_IONIZING_RADIATION_1	30	0	1	0.250146	-0.189223
RASHI_RESPONSE_TO_IONIZING_RADIATION_2	110	12	3	0.616649	-0.570272
RASHI_RESPONSE_TO_IONIZING_RADIATION_3	40	0	0	0.322845	-0.330792
RASHI_RESPONSE_TO_IONIZING_RADIATION_4	34	0	0	-0.326247	0.295653
RASHI_RESPONSE_TO_IONIZING_RADIATION_5	99	2	4	-0.344589	0.374585
RASHI_RESPONSE_TO_IONIZING_RADIATION_6	45	1	7	-0.330504	0.328366
RASHI_NFKB1_TARGETS	17	1	0	0.068155	0.0209593
IWANAGA_E2F1_TARGETS_INDUCED_BY_SERUM	22	0	0	-0.158977	0.249121
AIGNER_ZEB1_TARGETS	26	20	1	0.323013	-0.33907
SUZUKI_AMPLIFIED_IN_ORAL_CANCER	10	0	0	0.215112	-0.165571
HESSON_TUMOR_SUPPRESSOR_CLUSTER_3P21_3	5	0	0	0.0186473	0.0295455
MARTIN_INTERACT_WITH_HDAC	35	0	0	0.077892	-0.0671901
LASTOWSKA_COAMPLIFIED_WITH_MYCN	28	1	0	-0.0526484	0.0558014
IWANAGA_E2F1_TARGETS_NOT_INDUCED_BY_SERUM	6	0	0	0.015693	0.0179288
LI_LUNG_CANCER	37	3	1	-0.135156	0.220838
LI_AMPLIFIED_IN_LUNG_CANCER	163	30	2	-0.0827475	0.0379886
LINDGREN_BLADDER_CANCER_CLUSTER_2B	240	0	61	-0.65477	0.685946
LINDGREN_BLADDER_CANCER_HIGH_RECURRENCE	37	0	9	0.57646	-0.465287
LINDGREN_BLADDER_CANCER_WITH_LOH_IN_CHR9Q	108	2	1	-0.128529	0.124347
NAKAMURA_ALVEOLAR_EPITHELIUM	2	0	1	0.0759767	-0.157367
NAKAMURA_BRONCHIAL_AND_BRONCHIOLAR_EPITHELIA	3	0	0	0.0520959	0.0235736
NAKAMURA_LUNG_CANCER_DIFFERENTIATION_MARKERS	3	0	1	0.0520959	0.0235736
GALLUZZI_PREVENT_MITOCHONDIAL_PERMEABILIZATION	11	1	0	-0.304969	0.248626
MYLLYKANGAS_AMPLIFICATION_HOT_SPOT_17	13	1	0	-0.0584426	0.0964984
MYLLYKANGAS_AMPLIFICATION_HOT_SPOT_24	10	1	0	-0.0595138	0.101798
MYLLYKANGAS_AMPLIFICATION_HOT_SPOT_25	6	0	1	0.0601277	0.000233269
MYLLYKANGAS_AMPLIFICATION_HOT_SPOT_7	6	0	0	-0.0619397	0.0887284
MYLLYKANGAS_AMPLIFICATION_HOT_SPOT_27	7	0	0	-0.0310371	-0.0290504
MYLLYKANGAS_AMPLIFICATION_HOT_SPOT_15	8	0	0	-0.324162	0.222556
MYLLYKANGAS_AMPLIFICATION_HOT_SPOT_29	5	0	1	0.108114	-0.0429769
MYLLYKANGAS_AMPLIFICATION_HOT_SPOT_9	6	0	0	0.029509	-0.00350466
MYLLYKANGAS_AMPLIFICATION_HOT_SPOT_16	7	0	1	0.103297	-0.0768105
EBAUER_TARGETS_OF_PAX3_FOXO1_FUSION_DN	25	1	1	-0.254671	0.329771
EBAUER_MYOGENIC_TARGETS_OF_PAX3_FOXO1_FUSION	22	1	3	0.585156	-0.529437
SCHAVOLT_TARGETS_OF_TP53_AND_TP63	14	1	1	0.447059	-0.235284
MYLLYKANGAS_AMPLIFICATION_HOT_SPOT_8	9	0	0	-0.0168942	-0.010518
MYLLYKANGAS_AMPLIFICATION_HOT_SPOT_23	16	0	1	0.132039	-0.0715169
MYLLYKANGAS_AMPLIFICATION_HOT_SPOT_2	4	0	0	0.0130524	-0.0135097
MYLLYKANGAS_AMPLIFICATION_HOT_SPOT_21	6	0	0	0.134711	-0.104572
MYLLYKANGAS_AMPLIFICATION_HOT_SPOT_30	5	0	0	-0.187476	0.303487
MYLLYKANGAS_AMPLIFICATION_HOT_SPOT_6	6	0	0	-0.0593154	0.130975
MYLLYKANGAS_AMPLIFICATION_HOT_SPOT_12	11	1	0	0.00584537	-0.0400943
MATTIOLI_MGUS_VS_PCL	84	0	1	0.248856	-0.201922
MATTIOLI_MGUS_VS_MULTIPLE_MYELOMA	13	1	1	0.288229	-0.233257
FARMER_BREAST_CANCER_APOCRINE_VS_LUMINAL	251	20	1	-0.599592	0.622332
FARMER_BREAST_CANCER_APOCRINE_VS_BASAL	264	25	5	0.612028	-0.588622
FARMER_BREAST_CANCER_BASAL_VS_LULMINAL	270	30	8	0.610933	-0.595484
MYLLYKANGAS_AMPLIFICATION_HOT_SPOT_5	5	0	0	-0.0267761	0.00684545
MYLLYKANGAS_AMPLIFICATION_HOT_SPOT_18	5	0	0	0.0356807	0.107274
LUI_THYROID_CANCER_CLUSTER_1	45	3	3	0.372001	-0.335735
LUI_THYROID_CANCER_CLUSTER_2	36	4	3	-0.214242	0.222656
LUI_THYROID_CANCER_CLUSTER_3	26	1	0	0.0624099	-0.0833038
LUI_THYROID_CANCER_CLUSTER_4	5	0	0	0.270042	-0.292027
LUI_THYROID_CANCER_CLUSTER_5	9	2	3	0.366913	-0.371482
MYLLYKANGAS_AMPLIFICATION_HOT_SPOT_22	9	0	0	0.0590708	-0.000973755
MYLLYKANGAS_AMPLIFICATION_HOT_SPOT_13	2	0	0	0.0855004	-0.0595008
GRASEMANN_RETINOBLASTOMA_WITH_6P_AMPLIFICATION	13	0	0	-0.0409547	0.0453891
LUI_TARGETS_OF_PAX8_PPARG_FUSION	31	2	0	-0.116421	0.114355
SCHLOSSER_SERUM_RESPONSE_UP	100	2	1	0.381271	-0.347034
SCHLOSSER_SERUM_RESPONSE_AUGMENTED_BY_MYC	94	2	0	-0.153038	0.134862
SCHLOSSER_MYC_AND_SERUM_RESPONSE_SYNERGY	32	0	0	-0.380233	0.359154
SCHLOSSER_MYC_TARGETS_REPRESSED_BY_SERUM	145	0	0	0.107581	-0.0838644
SCHLOSSER_MYC_TARGETS_AND_SERUM_RESPONSE_DN	47	0	1	0.0329424	-0.0590627
SCHLOSSER_MYC_TARGETS_AND_SERUM_RESPONSE_UP	47	1	0	0.0828222	-0.131271
SCHLOSSER_SERUM_RESPONSE_DN	594	11	10	0.105157	-0.0224747
MATTIOLI_MULTIPLE_MYELOMA_SUBGROUPS	10	0	0	-0.114942	0.133629
MATTIOLI_MULTIPLE_MYELOMA_WITH_14Q32_TRANSLOCATIONS	20	2	4	0.355772	-0.339067
FARMER_BREAST_CANCER_CLUSTER_1	11	1	3	-0.0571867	0.021405
FARMER_BREAST_CANCER_CLUSTER_8	4	2	0	0.0212596	0.03108
FARMER_BREAST_CANCER_CLUSTER_7	17	4	0	0.326804	-0.350244
FARMER_BREAST_CANCER_CLUSTER_2	33	1	0	-0.0234983	0.0445624
ROSTY_CERVICAL_CANCER_PROLIFERATION_CLUSTER	134	2	0	-0.0681133	0.101094
SCHEIDEREIT_IKK_INTERACTING_PROTEINS	45	1	0	0.163657	-0.158728
JAERVINEN_AMPLIFIED_IN_LARYNGEAL_CANCER	36	1	0	-0.141427	0.113588
HEIDENBLAD_AMPLIFIED_IN_SOFT_TISSUE_CANCER	10	0	0	-0.152919	0.259274
HEIDENBLAD_AMPLIFIED_IN_BONE_CANCER	5	0	0	0.0359311	0.069804
OHASHI_AURKA_TARGETS	5	0	0	-0.0299574	0.0238724
OHASHI_AURKB_TARGETS	6	0	1	0.253367	-0.0978006
KOBAYASHI_RESPONSE_TO_ROMIDEPSIN	15	0	1	0.408014	-0.201536
LA_MEN1_TARGETS	16	0	2	-0.353646	0.391595
KOMMAGANI_TP63_GAMMA_TARGETS	9	0	0	0.376204	-0.273079
LUND_SILENCED_BY_METHYLATION	14	3	0	-0.161908	0.268919
HONRADO_BREAST_CANCER_BRCA1_VS_BRCA2	15	1	1	0.271166	-0.222372
BOWIE_RESPONSE_TO_EXTRACELLULAR_MATRIX	14	1	0	-0.0863583	0.0188136
BOWIE_RESPONSE_TO_TAMOXIFEN	13	1	0	0.0157988	-0.0175213
AIYAR_COBRA1_TARGETS_UP	32	2	0	-0.299953	0.311798
AIYAR_COBRA1_TARGETS_DN	24	3	0	0.343506	-0.344816
LI_CISPLATIN_RESISTANCE_DN	19	0	1	-0.45021	0.485463
LI_CISPLATIN_RESISTANCE_UP	18	0	5	0.326669	-0.32621
HERNANDEZ_ABERRANT_MITOSIS_BY_DOCETACEL_4NM_UP	12	0	2	-0.144908	0.370195
HERNANDEZ_ABERRANT_MITOSIS_BY_DOCETACEL_4NM_DN	6	0	1	-0.218533	0.05718
HERNANDEZ_MITOTIC_ARREST_BY_DOCETAXEL_1_UP	18	1	2	-0.274262	0.30471
HERNANDEZ_MITOTIC_ARREST_BY_DOCETAXEL_1_DN	29	0	7	0.440061	-0.405738
HERNANDEZ_ABERRANT_MITOSIS_BY_DOCETACEL_2NM_UP	53	2	3	-0.390807	0.485552
HERNANDEZ_ABERRANT_MITOSIS_BY_DOCETACEL_2NM_DN	12	1	1	0.16665	-0.140272
HERNANDEZ_MITOTIC_ARREST_BY_DOCETAXEL_2_UP	43	2	2	-0.557185	0.597246
HERNANDEZ_MITOTIC_ARREST_BY_DOCETAXEL_2_DN	11	4	1	-0.161054	0.151425
XU_HGF_SIGNALING_NOT_VIA_AKT1_6HR	23	2	0	-0.428641	0.439524
XU_HGF_TARGETS_INDUCED_BY_AKT1_6HR	14	0	1	0.101537	-0.0252773
XU_HGF_SIGNALING_NOT_VIA_AKT1_48HR_UP	32	0	3	0.549751	-0.54847
XU_HGF_SIGNALING_NOT_VIA_AKT1_48HR_DN	17	0	0	-0.00389489	0.0757601
XU_HGF_TARGETS_INDUCED_BY_AKT1_48HR_UP	11	0	0	0.202128	0.0382434
XU_HGF_TARGETS_INDUCED_BY_AKT1_48HR_DN	20	0	1	0.217105	-0.233969
XU_HGF_TARGETS_REPRESSED_BY_AKT1_UP	10	1	1	0.0958725	-0.140168
XU_HGF_TARGETS_REPRESSED_BY_AKT1_DN	48	2	0	-0.19415	0.206488
XU_AKT1_TARGETS_6HR	21	0	1	-0.0205401	0.0430371
XU_AKT1_TARGETS_48HR	6	0	0	-0.00653951	0.107752
SHI_SPARC_TARGETS_UP	18	1	0	0.29055	-0.21274
SHI_SPARC_TARGETS_DN	8	0	2	-0.203883	0.279044
WAESCH_ANAPHASE_PROMOTING_COMPLEX	13	1	0	0.0726062	-0.0828952
AGARWAL_AKT_PATHWAY_TARGETS	8	1	1	0.272069	-0.0718451
NEBEN_AML_WITH_FLT3_OR_NRAS_UP	7	1	0	0.0372293	0.00532917
NEBEN_AML_WITH_FLT3_OR_NRAS_DN	10	0	0	0.239495	-0.179821
DIRMEIER_LMP1_RESPONSE_EARLY	47	1	0	0.384476	-0.370229
EINAV_INTERFERON_SIGNATURE_IN_CANCER	19	1	0	-0.0237222	0.0195686
AMUNDSON_DNA_DAMAGE_RESPONSE_TP53	13	2	0	0.256596	-0.11827
SNIJDERS_AMPLIFIED_IN_HEAD_AND_NECK_TUMORS	32	0	0	-0.35288	0.413476
NAISHIRO_CTNNB1_TARGETS_WITH_LEF1_MOTIF	6	0	2	0.0309119	0.125899
WHITE_NEUROBLASTOMA_WITH_1P36.3_DELETION	15	0	0	0.080147	-0.0628809
BEGUM_TARGETS_OF_PAX3_FOXO1_FUSION_AND_PAX3	5	0	1	0.314933	-0.0457448
SILIGAN_BOUND_BY_EWS_FLT1_FUSION	23	0	0	-0.019564	0.0862701
DAUER_STAT3_TARGETS_UP	41	0	5	0.377267	-0.362587
DAUER_STAT3_TARGETS_DN	34	3	0	-0.339832	0.385225
PATIL_LIVER_CANCER	607	13	12	-0.149981	0.169266
KORKOLA_EMBRYONAL_CARCINOMA	6	0	0	0.163883	-0.270817
KORKOLA_TERATOMA	29	4	3	-0.22491	0.183842
KORKOLA_YOLK_SAC_TUMOR	43	0	6	-0.392553	0.458931
WANG_METHYLATED_IN_BREAST_CANCER	32	1	2	-0.524086	0.535479
HEIDENBLAD_AMPLIFIED_IN_PANCREATIC_CANCER	49	0	0	-0.248924	0.238404
TERAMOTO_OPN_TARGETS_CLUSTER_1	11	1	0	-0.191412	0.112981
TERAMOTO_OPN_TARGETS_CLUSTER_3	6	0	0	0.0595301	-0.0126906
TERAMOTO_OPN_TARGETS_CLUSTER_4	12	0	0	-0.304337	0.338439
TERAMOTO_OPN_TARGETS_CLUSTER_5	4	0	0	0.0286626	0.0422589
TERAMOTO_OPN_TARGETS_CLUSTER_6	21	0	4	-0.425541	0.491137
TERAMOTO_OPN_TARGETS_CLUSTER_7	15	0	0	-0.15901	0.0989927
TERAMOTO_OPN_TARGETS_CLUSTER_8	7	0	0	0.0495121	-0.0297468
SEITZ_NEOPLASTIC_TRANSFORMATION_BY_8P_DELETION_UP	41	6	3	0.529742	-0.538107
SEITZ_NEOPLASTIC_TRANSFORMATION_BY_8P_DELETION_DN	24	1	1	0.408303	-0.215961
YORDY_RECIPROCAL_REGULATION_BY_ETS1_AND_SP100_DN	48	0	3	0.168103	-0.188203
YORDY_RECIPROCAL_REGULATION_BY_ETS1_AND_SP100_UP	22	1	0	-0.374806	0.354049
MEINHOLD_OVARIAN_CANCER_LOW_GRADE_UP	10	0	0	-0.270865	0.251675
MEINHOLD_OVARIAN_CANCER_LOW_GRADE_DN	19	0	0	-0.081902	0.0536423
DACOSTA_ERCC3_ALLELE_XPCS_VS_TTD_UP	20	1	2	-0.430816	0.517418
DACOSTA_ERCC3_ALLELE_XPCS_VS_TTD_DN	26	0	4	-0.328515	0.396998
DACOSTA_LOW_DOSE_UV_RESPONSE_VIA_ERCC3_XPCS_UP	7	0	0	0.133112	-0.0828331
DACOSTA_LOW_DOSE_UV_RESPONSE_VIA_ERCC3_XPCS_DN	9	0	1	-0.288821	0.3312
DACOSTA_UV_RESPONSE_VIA_ERCC3_UP	289	5	5	0.590409	-0.572767
DACOSTA_UV_RESPONSE_VIA_ERCC3_DN	800	5	23	-0.621654	0.640518
DACOSTA_UV_RESPONSE_VIA_ERCC3_COMMON_DN	424	2	12	0.596149	-0.590913
DIRMEIER_LMP1_RESPONSE_LATE_UP	48	0	0	-0.425446	0.449247
DIRMEIER_LMP1_RESPONSE_LATE_DN	22	1	0	-0.034036	0.0339271
HEIDENBLAD_AMPLICON_8Q24_UP	34	1	0	-0.0367922	0.0196879
HEIDENBLAD_AMPLICON_8Q24_DN	33	0	0	0.157112	-0.224949
HEIDENBLAD_AMPLICON_12P11_12_UP	31	0	2	-0.0743503	0.170209
HEIDENBLAD_AMPLICON_12P11_12_DN	17	3	0	0.189513	-0.165404
AMUNDSON_RESPONSE_TO_ARSENITE	190	0	4	-0.567039	0.589216
FUNG_IL2_SIGNALING_2	4	0	0	0.151059	-0.0323599
FUNG_IL2_SIGNALING_1	7	0	0	-0.113641	0.146351
FUNG_IL2_TARGETS_WITH_STAT5_BINDING_SITES_T1	2	0	0	0.233038	0.0796631
FUNG_IL2_TARGETS_WITH_STAT5_BINDING_SITES	4	0	0	-0.113568	0.14578
SASAKI_TARGETS_OF_TP73_AND_TP63	9	0	1	-0.159955	0.370469
YANAGIHARA_ESX1_TARGETS	27	0	0	0.368089	-0.339876
WEINMANN_ADAPTATION_TO_HYPOXIA_UP	23	2	1	0.62922	-0.58056
WEINMANN_ADAPTATION_TO_HYPOXIA_DN	33	2	1	0.638998	-0.589234
TSUNODA_CISPLATIN_RESISTANCE_UP	12	2	3	-0.303833	0.404413
TSUNODA_CISPLATIN_RESISTANCE_DN	39	4	3	-0.342072	0.344632
MAINA_HYPOXIA_VHL_TARGETS_UP	5	1	1	0.126767	0.0952347
MARTORIATI_MDM4_TARGETS_NEUROEPITHELIUM_UP	143	3	6	-0.460924	0.494044
MARTORIATI_MDM4_TARGETS_NEUROEPITHELIUM_DN	73	1	10	-0.368689	0.436713
MARTORIATI_MDM4_TARGETS_FETAL_LIVER_UP	195	4	3	0.605991	-0.587114
MARTORIATI_MDM4_TARGETS_FETAL_LIVER_DN	418	2	15	0.641126	-0.617991
LI_WILMS_TUMOR_ANAPLASTIC_UP	16	0	0	-0.0229279	0.0512715
LI_WILMS_TUMOR_ANAPLASTIC_DN	5	0	0	-0.0488358	-0.0231014
BORLAK_LIVER_CANCER_EGF_UP	43	7	1	-0.389672	0.491474
MANN_RESPONSE_TO_AMIFOSTINE_UP	19	1	0	-0.430772	0.425616
MANN_RESPONSE_TO_AMIFOSTINE_DN	9	0	0	0.0692477	-0.0593148
YAN_ESCAPE_FROM_ANOIKIS	14	0	2	-0.467499	0.506984
LIEN_BREAST_CARCINOMA_METAPLASTIC_VS_DUCTAL_UP	63	0	6	-0.536492	0.586664
LIEN_BREAST_CARCINOMA_METAPLASTIC_VS_DUCTAL_DN	69	28	0	-0.46781	0.444365
WOOD_EBV_EBNA1_TARGETS_UP	98	3	6	0.505689	-0.521518
WOOD_EBV_EBNA1_TARGETS_DN	43	3	5	-0.529846	0.608185
MOHANKUMAR_HOXA1_TARGETS_UP	354	7	2	-0.194038	0.23963
MOHANKUMAR_HOXA1_TARGETS_DN	94	15	8	0.645383	-0.628297
DAWSON_METHYLATED_IN_LYMPHOMA_TCL1	24	1	2	0.331553	-0.315121
MURATA_VIRULENCE_OF_H_PILORI	13	3	2	-0.164698	0.287803
WANG_HCP_PROSTATE_CANCER	90	7	6	0.613478	-0.598635
JOHANSSON_BRAIN_CANCER_EARLY_VS_LATE_UP	5	0	0	-0.143657	0.0397057
JOHANSSON_BRAIN_CANCER_EARLY_VS_LATE_DN	33	1	7	0.0200764	0.0112442
WIEMANN_TELOMERE_SHORTENING_AND_CHRONIC_LIVER_DAMAGE_UP	7	0	0	-0.159012	0.14484
MAINA_VHL_TARGETS_UP	8	0	2	-0.232736	0.420379
MAINA_VHL_TARGETS_DN	13	1	2	0.370136	-0.265524
GRUETZMANN_PANCREATIC_CANCER_UP	299	21	29	-0.640701	0.656381
GRUETZMANN_PANCREATIC_CANCER_DN	147	5	4	-0.264494	0.291932
JAZAG_TGFB1_SIGNALING_UP	76	0	2	0.471932	-0.464484
JAZAG_TGFB1_SIGNALING_DN	23	1	0	0.124973	-0.126949
JAZAG_TGFB1_SIGNALING_VIA_SMAD4_UP	71	1	2	0.449869	-0.446228
JAZAG_TGFB1_SIGNALING_VIA_SMAD4_DN	37	3	0	-0.335916	0.355733
LI_WILMS_TUMOR_VS_FETAL_KIDNEY_2_UP	18	0	2	0.0169218	0.0842849
LI_WILMS_TUMOR_VS_FETAL_KIDNEY_2_DN	36	5	5	-0.446588	0.561639
SIMBULAN_UV_RESPONSE_NORMAL_UP	8	0	0	0.179906	-0.0322413
SIMBULAN_UV_RESPONSE_NORMAL_DN	31	3	0	0.396817	-0.344569
SIMBULAN_UV_RESPONSE_IMMORTALIZED_DN	29	1	2	0.537074	-0.489628
CEBALLOS_TARGETS_OF_TP53_AND_MYC_UP	19	0	1	-0.145276	0.173253
CEBALLOS_TARGETS_OF_TP53_AND_MYC_DN	26	3	2	0.456432	-0.415475
INAMURA_LUNG_CANCER_SCC_UP	7	1	0	0.0599921	-0.0926174
INAMURA_LUNG_CANCER_SCC_DN	6	0	1	-0.192893	0.147261
INAMURA_LUNG_CANCER_SCC_SUBTYPES_UP	13	0	0	-0.0252081	0.0232284
SASAI_RESISTANCE_TO_NEOPLASTIC_TRANSFROMATION	34	2	9	0.553288	-0.47721
KIM_MYC_AMPLIFICATION_TARGETS_UP	162	3	3	-0.18867	0.171219
KIM_MYC_AMPLIFICATION_TARGETS_DN	70	8	1	-0.43265	0.480404
KIM_MYCN_AMPLIFICATION_TARGETS_UP	58	1	4	-0.258434	0.259914
KIM_MYCN_AMPLIFICATION_TARGETS_DN	86	3	4	-0.363135	0.416404
KIM_MYCL1_AMPLIFICATION_TARGETS_UP	6	0	0	0.116781	-0.109786
KIM_MYCL1_AMPLIFICATION_TARGETS_DN	18	1	0	0.31374	-0.275288
TSAI_RESPONSE_TO_IONIZING_RADIATION	118	4	4	0.582298	-0.53402
YANG_BREAST_CANCER_ESR1_UP	31	8	0	-0.38809	0.357305
YANG_BREAST_CANCER_ESR1_DN	19	1	2	0.134735	-0.119413
YANG_BREAST_CANCER_ESR1_LASER_UP	29	1	0	-0.354724	0.295456
YANG_BREAST_CANCER_ESR1_LASER_DN	40	1	1	0.126466	-0.0178666
YANG_BREAST_CANCER_ESR1_BULK_UP	23	5	0	-0.15888	0.137533
YANG_BREAST_CANCER_ESR1_BULK_DN	18	1	1	-0.305273	0.370278
WANG_RESPONSE_TO_BEXAROTENE_UP	24	2	1	-0.319874	0.357495
WANG_RESPONSE_TO_BEXAROTENE_DN	18	0	0	-0.102192	0.0922465
STANHILL_HRAS_TRANSFROMATION_UP	7	0	1	-0.141695	0.325616
REN_MIF_TARGETS_DN	4	0	0	0.156898	0.0245416
SEMBA_FHIT_TARGETS_UP	9	1	1	-0.256091	0.324034
SEMBA_FHIT_TARGETS_DN	9	0	0	0.0179172	-0.0401581
SHANK_TAL1_TARGETS_DN	3	0	0	0.0539968	-0.0558555
HASINA_NOL7_TARGETS_UP	12	0	0	-0.289696	0.420064
HASINA_NOL7_TARGETS_DN	10	1	1	0.292094	-0.107017
KONDO_HYPOXIA	2	0	0	0.0846199	0.102588
HOWLIN_PUBERTAL_MAMMARY_GLAND	37	3	7	0.254676	-0.332109
KREPPEL_CD99_TARGETS_DN	6	1	0	0.00671693	0.0651359
HATADA_METHYLATED_IN_LUNG_CANCER_UP	176	3	11	0.612725	-0.599272
HATADA_METHYLATED_IN_LUNG_CANCER_DN	12	1	0	0.252951	-0.310578
CALVET_IRINOTECAN_SENSITIVE_VS_RESISTANT_UP	2	0	0	-0.0266777	0.000672281
CALVET_IRINOTECAN_SENSITIVE_VS_REVERTED_UP	5	0	1	-0.0804191	0.260186
CALVET_IRINOTECAN_SENSITIVE_VS_REVERTED_DN	2	0	0	0.047398	0.0191771
FURUKAWA_DUSP6_TARGETS_PCI35_UP	40	3	1	-0.493	0.541802
FURUKAWA_DUSP6_TARGETS_PCI35_DN	65	2	0	-0.203275	0.149784
KARAKAS_TGFB1_SIGNALING	14	0	5	0.529099	-0.380961
SHETH_LIVER_CANCER_VS_TXNIP_LOSS_PAM1	201	9	5	-0.580577	0.599972
SHETH_LIVER_CANCER_VS_TXNIP_LOSS_PAM2	128	8	4	-0.638243	0.656673
SHETH_LIVER_CANCER_VS_TXNIP_LOSS_PAM3	51	7	3	-0.436873	0.473469
SHETH_LIVER_CANCER_VS_TXNIP_LOSS_PAM4	165	3	12	-0.560682	0.557164
SHETH_LIVER_CANCER_VS_TXNIP_LOSS_PAM5	52	3	1	-0.307645	0.414196
SHETH_LIVER_CANCER_VS_TXNIP_LOSS_PAM6	41	0	1	-0.364465	0.443019
LIEN_BREAST_CARCINOMA_METAPLASTIC	19	0	3	0.307216	-0.139034
SCHMAHL_PDGF_SIGNALING	9	0	0	-0.0536714	0.106111
TOMLINS_PROSTATE_CANCER_UP	36	3	0	-0.0910193	0.109356
TOMLINS_PROSTATE_CANCER_DN	34	1	7	-0.438338	0.489536
TOMLINS_METASTASIS_UP	10	0	0	0.046172	-0.0385548
TOMLINS_METASTASIS_DN	15	0	0	0.0999139	-0.0674953
LIANG_HEMATOPOIESIS_STEM_CELL_NUMBER_LARGE_VS_TINY_UP	32	0	1	0.517185	-0.503814
LIANG_HEMATOPOIESIS_STEM_CELL_NUMBER_LARGE_VS_TINY_DN	29	0	0	-0.425745	0.483229
LIANG_HEMATOPOIESIS_STEM_CELL_NUMBER_SMALL_VS_HUGE_UP	29	2	0	-0.310804	0.334117
LIANG_HEMATOPOIESIS_STEM_CELL_NUMBER_SMALL_VS_HUGE_DN	29	0	1	0.567256	-0.569731
SPIELMAN_LYMPHOBLAST_EUROPEAN_VS_ASIAN_2FC_UP	11	0	0	-0.260098	0.294903
SPIELMAN_LYMPHOBLAST_EUROPEAN_VS_ASIAN_2FC_DN	14	0	2	-0.277152	0.348841
SPIELMAN_LYMPHOBLAST_EUROPEAN_VS_ASIAN_UP	440	8	4	0.154202	-0.171672
SPIELMAN_LYMPHOBLAST_EUROPEAN_VS_ASIAN_DN	533	1	7	-0.0884821	0.122028
HUI_MAPK14_TARGETS_UP	11	0	2	0.0926065	0.137525
THEODOROU_MAMMARY_TUMORIGENESIS	15	1	1	-0.115121	0.153355
BALLIF_DEVELOPMENTAL_DISABILITY_P16_P12_DELETION	5	0	0	-0.094093	0.0175927
SCHLESINGER_METHYLATED_IN_COLON_CANCER	4	0	1	0.154745	-0.10437
JIANG_CORE_DUPLICON_GENES	4	0	0	0.0423518	-0.0236825
PUJANA_BREAST_CANCER_LIT_INT_NETWORK	97	0	0	0.0717049	-0.0600034
PUJANA_XPRSS_INT_NETWORK	158	0	0	0.0596663	0.000536082
PUJANA_BRCA1_PCC_NETWORK	1348	7	5	0.0456325	-0.0356999
PUJANA_BRCA2_PCC_NETWORK	378	2	2	0.056145	-0.0255806
PUJANA_ATM_PCC_NETWORK	1060	8	11	0.0724786	-0.0295953
PUJANA_CHEK2_PCC_NETWORK	694	4	2	0.33583	-0.238331
PUJANA_BRCA_CENTERED_NETWORK	114	0	0	0.0276409	0.0133801
SCHLESINGER_H3K27ME3_IN_NORMAL_AND_METHYLATED_IN_CANCER	5	0	1	0.00300678	0.146293
SCHLESINGER_METHYLATED_DE_NOVO_IN_CANCER	53	1	5	0.558095	-0.517955
GOERING_BLOOD_HDL_CHOLESTEROL_QTL_CIS	6	0	0	-0.17099	0.134683
GOERING_BLOOD_HDL_CHOLESTEROL_QTL_TRANS	10	0	0	-0.0848939	0.0585742
KHETCHOUMIAN_TRIM24_TARGETS_UP	37	2	5	0.560396	-0.449001
KHETCHOUMIAN_TRIM24_TARGETS_DN	4	0	0	-0.185584	0.268204
OHM_METHYLATED_IN_ADULT_CANCERS	19	2	2	0.451968	-0.387786
OHM_EMBRYONIC_CARCINOMA_UP	5	1	1	-0.0501168	0.0134185
OHM_EMBRYONIC_CARCINOMA_DN	5	0	1	0.303961	0.0292545
ALCALA_APOPTOSIS	69	0	1	-0.0267772	0.0728813
OKAWA_NEUROBLASTOMA_1P36_31_DELETION	17	0	0	-0.0410267	0.0512859
COWLING_MYCN_TARGETS	31	0	5	0.452764	-0.369452
GROSS_HYPOXIA_VIA_HIF1A_ONLY	8	0	0	0.135441	-0.0684857
FALVELLA_SMOKERS_WITH_LUNG_CANCER	62	3	3	0.325268	-0.261567
OZEN_MIR125B1_TARGETS	20	0	0	0.153183	-0.13596
GALIE_TUMOR_ANGIOGENESIS	4	0	1	-0.0595411	0.160233
GALIE_TUMOR_STEMNESS_GENES	3	0	1	-0.0334295	-0.0866741
KAUFFMANN_MELANOMA_RELAPSE_UP	60	0	0	0.0774927	-0.0616658
KAUFFMANN_MELANOMA_RELAPSE_DN	6	0	0	-0.0237028	0.0582517
WILLIAMS_ESR1_TARGETS_UP	22	1	1	0.0676318	-0.0430849
WILLIAMS_ESR1_TARGETS_DN	4	1	0	0.00463538	-0.0378557
WILLIAMS_ESR2_TARGETS_UP	23	1	0	0.0512181	-0.00812048
WILLIAMS_ESR2_TARGETS_DN	10	0	0	-0.366639	0.282214
GROSS_ELK3_TARGETS_UP	23	0	3	0.414548	-0.38062
GROSS_ELK3_TARGETS_DN	25	1	0	-0.451528	0.414202
GROSS_HYPOXIA_VIA_ELK3_UP	185	2	5	0.484431	-0.43022
GROSS_HYPOXIA_VIA_ELK3_DN	124	3	6	-0.535683	0.533191
GROSS_HIF1A_TARGETS_UP	3	0	2	0.0371707	0.0194112
GROSS_HIF1A_TARGETS_DN	20	0	0	0.0347613	-0.149321
GROSS_HYPOXIA_VIA_HIF1A_UP	67	0	0	0.0114031	0.0117367
GROSS_HYPOXIA_VIA_HIF1A_DN	88	2	4	0.501512	-0.529475
GROSS_HYPOXIA_VIA_ELK3_ONLY_UP	27	1	1	-0.376576	0.364502
GROSS_HYPOXIA_VIA_ELK3_ONLY_DN	39	0	1	0.430721	-0.444819
GROSS_HYPOXIA_VIA_ELK3_AND_HIF1A_UP	126	2	3	0.531375	-0.505618
GROSS_HYPOXIA_VIA_ELK3_AND_HIF1A_DN	85	1	2	-0.335033	0.389006
NUYTTEN_NIPP1_TARGETS_UP	592	6	14	-0.608909	0.631925
NUYTTEN_NIPP1_TARGETS_DN	741	42	5	0.675974	-0.673958
NUYTTEN_EZH2_TARGETS_UP	850	18	29	0.684295	-0.678354
NUYTTEN_EZH2_TARGETS_DN	907	14	6	0.0496035	-0.0422452
INGRAM_SHH_TARGETS_UP	93	1	8	0.623993	-0.620678
INGRAM_SHH_TARGETS_DN	44	3	6	-0.511774	0.552294
MARTIN_NFKB_TARGETS_UP	28	0	4	-0.336086	0.457879
MARTIN_NFKB_TARGETS_DN	7	1	0	0.0390659	-0.000973679
MARTIN_VIRAL_GPCR_SIGNALING_UP	51	2	5	-0.48187	0.529472
[truncated: 3,457 more rows]

## Sheet: TableS5
Supplemental Tables S5. Correlation of Drug gene set modules with Trametinib response
Gene Set	Total Genes	Component 1 PCC	Component 2 PCC
drug_genes	658	-0.505868	0.531356
regulation of DNA recombination	6	-0.221507	0.0841654
DNA damage checkpoint	31	-0.260867	0.203494
regulation of cyclin-dependent protein kinase activity	52	0.17458	-0.247511
G1/S transition of mitotic cell cycle	65	0.31294	-0.387022
negative regulation of transcription from RNA polymerase II promoter	739	0.515087	-0.504225
MAPKKK cascade	241	-0.147656	0.159157
nucleotide binding	56	-0.347803	0.307831
activation of MAPK activity	99	0.0585588	-0.0713456
microtubule cytoskeleton organization	103	-0.286887	0.329357
nuclear chromosome	24	-0.316298	0.224016
mitotic cell cycle	116	-0.308962	0.30739
response to reactive oxygen species	13	-0.249357	0.287116
response to superoxide	5	0.0627731	0.091892
cyclin-dependent protein kinase holoenzyme complex	29	0.203803	-0.254788
DNA catabolic process, endonucleolytic	6	-0.0170712	0.0401188
cell morphogenesis	63	-0.087341	0.151884
cell morphogenesis involved in differentiation	2	-0.0794714	0.0667875
skeletal system development	91	-0.246205	0.257501
ossification	61	-0.202931	0.246548
prostaglandin biosynthetic process	14	-0.17636	0.205486
angiogenesis	188	-0.105908	0.195421
ovarian follicle development	32	-0.116552	0.128464
ovulation from ovarian follicle	5	0.0230226	0.0345498
regulation of cell growth	61	-0.361529	0.359901
blood vessel development	32	-0.148146	0.184891
vasculogenesis	53	0.208049	-0.140017
osteoblast differentiation	85	-0.425077	0.417307
eye development	31	-0.311352	0.332435
urogenital system development	12	-0.202491	0.172569
metanephros development	23	-0.0676739	0.119631
ureteric bud development	29	0.0596711	-0.0632146
branching involved in ureteric bud morphogenesis	35	0.247077	-0.224559
response to hypoxia	137	0.369349	-0.324468
in utero embryonic development	173	0.159658	-0.195178
morphogenesis of a branching structure	5	-0.0432608	-0.0348601
cell activation	10	0.199399	-0.206287
B cell homeostasis	19	-0.0622644	0.114561
B cell apoptosis	7	-0.0151818	-0.00820621
regulation of cytokine production	25	0.277023	-0.172764
positive regulation of cytokine production	39	0.298078	-0.249919
kidney development	96	0.369112	-0.320784
release of cytochrome c from mitochondria	22	-0.384559	0.436906
epithelial to mesenchymal transition	44	-0.362967	0.367282
nucleoside binding	3	0.133502	-0.163074
purine nucleoside binding	3	-0.0668193	0.0465309
liver development	72	-0.265024	0.319731
placenta development	32	0.325752	-0.363864
tissue homeostasis	16	-0.194193	0.240805
regulation of protein amino acid phosphorylation	35	0.346611	-0.317469
negative regulation of protein amino acid phosphorylation	64	0.342128	-0.339868
positive regulation of protein amino acid phosphorylation	135	0.0859207	-0.000835855
hair follicle development	27	0.153412	-0.0648846
vasculature development	11	0.111783	-0.124323
regulation of cell-matrix adhesion	12	-0.136927	0.151339
morphogenesis of an epithelium	14	0.0199186	0.0118904
response to molecule of bacterial origin	3	0.40598	-0.207199
lymphocyte homeostasis	2	0.140168	-0.0405525
myeloid cell homeostasis	7	-0.0108438	0.0537178
B cell lineage commitment	4	0.063634	-0.180278
T cell lineage commitment	3	0.0656061	-0.168359
immune system development	3	-0.0606961	0.095092
leukocyte differentiation	2	0.0192158	0.261498
acute inflammatory response	10	0.155163	-0.0377306
regulation of immunoglobulin production	5	0.0471125	-0.0216771
negative regulation of leukocyte activation	2	0.0310296	-0.0082062
regulation of B cell apoptosis	2	0.0908121	0.0440839
reproductive developmental process	3	0.0369827	0.0282287
chromatin binding	355	-0.408654	0.412554
damaged DNA binding	58	0.295115	-0.35376
double-stranded DNA binding	74	-0.396689	0.38394
single-stranded DNA binding	102	-0.374794	0.339444
transcription factor activity	364	0.43777	-0.444449
structural constituent of ribosome	152	-0.283798	0.115346
cysteine-type endopeptidase activity	63	-0.247232	0.298546
histone deacetylase activity	19	0.153536	-0.13555
protein kinase activity	185	0.31665	-0.305456
protein serine/threonine kinase activity	280	-0.312516	0.332909
cyclin-dependent protein kinase activity	28	0.188505	-0.228886
protein tyrosine kinase activity	59	0.274908	-0.239792
transmembrane receptor protein tyrosine kinase activity	94	-0.311796	0.322942
non-membrane spanning protein tyrosine kinase activity	37	-0.246212	0.300133
protein kinase inhibitor activity	33	-0.31649	0.317684
cyclin-dependent protein kinase inhibitor activity	12	-0.145808	0.178037
endopeptidase inhibitor activity	22	-0.21869	0.283482
epidermal growth factor receptor activity	2	0.0830374	-0.0466377
cytokine activity	87	0.473915	-0.479868
platelet-derived growth factor receptor binding	14	0.060965	0.021189
structural molecule activity	109	-0.362644	0.407014
structural constituent of cytoskeleton	74	0.268112	-0.18149
steroid binding	20	0.0684462	-0.0163251
ATP binding	1197	-0.432136	0.457112
FK506 binding	9	-0.147272	0.136899
extracellular space	848	0.550672	-0.546911
nucleoplasm	3359	-0.464016	0.483671
replication fork	23	-0.311258	0.241612
transcription factor complex	157	0.456875	-0.476686
chromosome	163	0.220189	-0.317346
nucleolus	768	0.464358	-0.477789
mitochondrial outer membrane	144	-0.467318	0.49368
centrosome	470	-0.308876	0.317508
microtubule organizing center	83	0.269417	-0.263724
spindle	114	-0.271698	0.287387
cytosol	4420	-0.528819	0.553897
ribosome	43	0.155657	-0.25196
cytoskeleton	319	0.506252	-0.41968
microtubule	245	0.336807	-0.298483
spindle microtubule	38	0.232827	-0.249652
plasma membrane	2708	-0.522917	0.574514
caveola	53	0.130851	-0.120724
pyrimidine base metabolic process	2	-0.204591	0.225661
pyrimidine nucleoside metabolic process	3	0.252529	-0.164795
pyrimidine nucleotide metabolic process	3	-0.0487656	-0.0448092
DNA metabolic process	19	0.348288	-0.409712
DNA replication	122	-0.318289	0.259616
DNA-dependent DNA replication	22	-0.302961	0.235422
regulation of DNA replication	19	-0.264235	0.200238
DNA repair	197	0.326489	-0.365237
nucleotide-excision repair	34	-0.271333	0.243764
mismatch repair	25	0.274239	-0.318696
double-strand break repair	72	0.304944	-0.326569
DNA catabolic process	4	0.0366322	0.0209493
DNA fragmentation involved in apoptosis	14	0.303143	-0.336252
DNA recombination	53	-0.351032	0.288983
chromatin remodeling	84	-0.410088	0.380854
transcription, DNA-dependent	85	0.281332	-0.323659
regulation of transcription, DNA-dependent	408	-0.475104	0.473041
regulation of transcription from RNA polymerase II promoter	1307	-0.465685	0.490932
transcription from RNA polymerase II promoter	158	-0.420552	0.419646
translation	157	0.155535	-0.291266
translational elongation	18	0.190585	-0.255349
protein amino acid phosphorylation	398	-0.357935	0.380959
negative regulation of protein kinase activity	68	0.357074	-0.345452
protein amino acid deacetylation	14	-0.0654922	0.109149
protein import into nucleus	70	0.361628	-0.384113
icosanoid metabolic process	6	0.0348361	0.00753505
prostaglandin metabolic process	16	0.0364074	0.0996022
phosphate metabolic process	14	-0.171504	0.167239
xenobiotic metabolic process	49	0.315536	-0.275602
mitochondrial transport	14	0.027727	-0.0341244
cellular ion homeostasis	3	-0.0488004	0.0597428
cellular copper ion homeostasis	15	0.253079	-0.27035
nucleocytoplasmic transport	17	0.237681	-0.310194
apoptosis	468	-0.486343	0.530444
activation of caspase activity	77	-0.436404	0.444459
cell structure disassembly during apoptosis	2	-0.0107684	0.0174048
regulation of muscle contraction	9	-0.177371	0.325315
regulation of smooth muscle contraction	6	-0.0284318	0.0714367
defense response	40	-0.388423	0.494461
inflammatory response	231	-0.167373	0.264446
immune response	153	-0.515384	0.542676
humoral immune response	30	-0.0743682	0.136202
response to osmotic stress	17	0.204784	-0.221004
response to DNA damage stimulus	216	-0.366562	0.380242
response to oxidative stress	84	0.0267886	0.0453823
ER overload response	10	-0.0206859	0.111617
nucleus organization	23	0.292102	-0.255398
mitochondrion organization	80	0.355643	-0.360956
mitochondrial membrane organization	4	0.093198	-0.108727
cytoskeleton organization	118	0.197688	-0.127885
microtubule-based process	14	-0.284625	0.298354
cell cycle	232	-0.360234	0.366291
mitotic cell cycle checkpoint	11	0.177473	-0.258698
cell surface receptor linked signal transduction	116	-0.152987	0.264842
enzyme linked receptor protein signaling pathway	4	0.0250706	0.0428004
transmembrane receptor protein tyrosine kinase signaling pathway	88	-0.138894	0.198047
epidermal growth factor receptor signaling pathway	45	-0.141363	0.154745
transmembrane receptor protein serine/threonine kinase signaling pathway	8	0.0368726	0.0444757
JAK-STAT cascade	25	0.312875	-0.230253
small GTPase mediated signal transduction	84	0.126018	-0.0632034
Ras protein signal transduction	65	-0.322289	0.363162
cell-cell signaling	120	-0.30225	0.345723
gamete generation	14	-0.0588816	0.0174608
germ cell development	25	-0.0709757	0.050365
female gamete generation	8	-0.104026	0.0881151
regulation of mitotic cell cycle	42	-0.283072	0.277399
ectoderm development	12	-0.0626454	0.0493222
sensory organ development	4	0.0582589	0.0267164
heart development	165	-0.448994	0.485163
sex differentiation	9	-0.0819275	0.108656
female pregnancy	63	-0.381414	0.41179
embryo implantation	27	0.242336	-0.242195
aging	134	0.474275	-0.452764
cell aging	23	0.310657	-0.329257
response to nutrient	50	0.165014	-0.129099
learning or memory	34	-0.259598	0.341551
learning	43	-0.282801	0.296523
circadian rhythm	48	-0.357955	0.348037
blood circulation	18	0.285238	-0.216679
protein C-terminus binding	169	0.427159	-0.403742
growth factor activity	97	0.10215	-0.0741474
transcription factor binding	207	0.490756	-0.510077
drug binding	6	0.136585	-0.184433
steroid metabolic process	18	0.0117778	0.0659251
cholesterol metabolic process	55	-0.0989601	0.181774
cell death	26	0.441435	-0.402635
cell proliferation	112	-0.333593	0.34007
positive regulation of cell proliferation	351	0.460536	-0.466959
negative regulation of cell proliferation	310	-0.575678	0.584919
insulin receptor signaling pathway	73	-0.189493	0.279759
lipid binding	94	-0.391364	0.411966
regulation of cell size	20	0.00187566	0.0507693
gonad development	8	-0.0366675	0.0334428
anion transmembrane transporter activity	2	0.0494054	0.00262942
organic anion transmembrane transporter activity	9	0.1024	-0.0441886
epidermis development	51	0.0672048	-0.0681681
xenobiotic-transporting ATPase activity	12	-0.0674831	0.112494
male gonad development	77	0.42959	-0.398903
female gonad development	14	-0.253999	0.260502
DNA damage response, signal transduction resulting in induction of apoptosis	41	-0.26863	0.271285
activation of caspase activity by cytochrome c	7	0.0273029	-0.0739816
apoptotic mitochondrial changes	15	-0.285644	0.264687
nucleoside metabolic process	9	-0.119394	0.0702452
nucleotide biosynthetic process	5	-0.150227	0.127757
deoxyribonucleotide biosynthetic process	3	-0.251123	0.0706824
response to temperature stimulus	3	0.0109424	-0.0494503
cellular response to starvation	55	-0.258297	0.34518
response to radiation	20	-0.240878	0.241862
response to heat	32	-0.274092	0.256467
response to UV	39	-0.249946	0.219636
response to light stimulus	15	0.182789	-0.168102
response to wounding	49	-0.234834	0.264558
response to mechanical stimulus	44	-0.321113	0.364371
response to bacterium	45	-0.309779	0.362266
response to toxin	61	0.381017	-0.354198
response to hormone stimulus	35	0.240911	-0.231065
embryonic development ending in birth or egg hatching	17	0.0795373	-0.0547987
negative regulation of biosynthetic process	2	0.253286	-0.135661
external side of plasma membrane	158	0.514033	-0.485746
positive regulation of signal transduction	6	0.111147	-0.093417
negative regulation of signal transduction	27	-0.27679	0.276365
cell surface	381	0.577796	-0.557463
glial cell differentiation	11	-0.0677192	0.125647
response to organic substance	20	-0.204293	0.197742
response to inorganic substance	6	0.112526	-0.142834
response to metal ion	10	0.171003	-0.169264
response to iron ion	13	-0.298295	0.286478
response to X-ray	18	-0.25087	0.140859
response to ionizing radiation	38	-0.266516	0.245689
response to UV-B	8	0.0899181	-0.10443
response to organic nitrogen	12	-0.328214	0.336263
response to gamma radiation	23	-0.269928	0.227244
regulation of cell cycle process	9	-0.11542	0.0229738
regulation of cellular ketone metabolic process	3	0.0467159	0.0338953
positive regulation of endothelial cell migration	53	-0.318474	0.44064
posttranscriptional regulation of gene expression	23	0.229893	-0.240141
positive regulation of gene expression	332	0.515093	-0.533248
negative regulation of gene expression	195	-0.408623	0.448134
positive regulation of organelle organization	4	0.0680245	-0.0187918
regulation of cell-substrate adhesion	4	0.147999	-0.12684
positive regulation of cell-substrate adhesion	27	-0.329804	0.3412
regulation of hormone levels	4	-0.0362419	0.0496286
regulation of glucose metabolic process	19	0.0941615	-0.0900391
positive regulation of glucose metabolic process	9	-0.0306567	0.0168446
regulation of cell death	6	-0.0322831	0.08664
positive regulation of cell death	28	-0.237847	0.250305
positive regulation of peptidase activity	14	-0.146463	0.190173
programmed cell death	5	-0.235643	0.194029
endomembrane system	109	0.358505	-0.300778
mesenchymal cell development	5	-0.00953888	0.0290938
neural crest cell development	21	0.243008	-0.259982
neural crest cell differentiation	7	0.0679973	-0.00980542
phosphoinositide 3-kinase cascade	28	-0.261683	0.292353
regulation of phosphoinositide 3-kinase cascade	18	0.118485	-0.0986916
positive regulation of phosphoinositide 3-kinase cascade	66	0.0144122	0.0252397
response to organic cyclic substance	42	-0.326237	0.346767
response to amine stimulus	10	-0.361033	0.258662
regulation of smooth muscle cell migration	5	0.0125229	-0.0100738
microtubule cytoskeleton	134	0.307399	-0.259062
tubulin binding	42	-0.32631	0.296877
large ribosomal subunit	7	-0.267794	0.130791
small ribosomal subunit	18	-0.213793	0.129004
sterol metabolic process	15	0.0705958	-0.0454818
regulation of striated muscle tissue development	5	-0.218761	0.148015
antioxidant activity	10	-0.0747349	0.122227
phosphorylation	98	-0.314947	0.335557
basolateral plasma membrane	169	0.378348	-0.260973
apical plasma membrane	237	0.458122	-0.384604
somatic hypermutation of immunoglobulin genes	11	-0.218572	0.123243
somatic recombination of immunoglobulin gene segments	3	-0.166542	0.0436836
cell migration	206	0.473336	-0.435515
SWI/SNF complex	15	-0.166031	0.100431
cyclin-dependent protein kinase regulator activity	28	-0.225697	0.18736
histone deacetylation	36	-0.0360584	0.0257391
nuclear body	286	0.396152	-0.384543
PML body	96	-0.330776	0.377268
ATPase activity	117	-0.298717	0.285454
purine nucleotide binding	3	0.0694073	-0.0661111
drug metabolic process	11	-0.00370536	0.0549315
peptidyl-tyrosine phosphorylation	103	0.324022	-0.305015
kinase regulator activity	4	0.278976	-0.232712
kinase activator activity	5	-0.0377332	0.0350868
kinase inhibitor activity	2	0.0253693	0.00892261
deacetylase activity	11	-0.104178	0.100646
regulation of lipid metabolic process	72	0.00108688	0.0633976
regulation of fatty acid metabolic process	6	0.0742595	-0.0688021
cytokine-mediated signaling pathway	201	-0.507894	0.495606
cellular homeostasis	8	0.0206654	-0.0324428
cytolysis	10	0.0334774	-0.011226
growth factor binding	27	0.248348	-0.240025
outer membrane	2	0.00131756	0.00361633
protein kinase regulator activity	10	-0.248135	0.173399
enzyme binding	312	-0.527325	0.555268
kinase binding	80	-0.410369	0.383965
protein kinase binding	404	0.351643	-0.332837
phosphatase binding	43	0.153372	-0.125061
protein phosphatase binding	76	0.333528	-0.302967
protein domain specific binding	213	-0.404241	0.432386
lipid storage	19	0.140258	-0.115167
second-messenger-mediated signaling	4	-0.0835506	0.0431256
sexual reproduction	4	-0.136371	0.161396
hair cycle process	4	-0.0203726	0.0854102
ovulation cycle process	2	0.161124	0.0060723
gland morphogenesis	6	-0.0134509	0.0710787
cytosolic large ribosomal subunit	56	-0.093527	-0.25603
cytosolic ribosome	77	-0.29026	0.131067
cytosolic small ribosomal subunit	39	-0.368489	0.3546
cellular cation homeostasis	2	-0.0125634	-0.00257855
lamellipodium	158	-0.158577	0.237935
cell projection organization	29	-0.0755338	0.0648064
actin cytoskeleton organization	133	0.185993	-0.0996799
hemopoiesis	47	0.30223	-0.259364
lymphocyte differentiation	3	-0.021774	0.0380183
myeloid cell differentiation	15	-0.154201	0.147981
secretory granule	58	-0.144955	0.203917
regulation of cell adhesion	41	-0.108705	0.133119
regulation of proteolysis	12	0.0320792	-0.049421
neuron differentiation	101	-0.20372	0.244015
B cell differentiation	43	-0.311753	0.321907
extracellular matrix organization	195	0.178346	-0.0938124
T cell differentiation	26	-0.284967	0.319131
nitric-oxide synthase regulator activity	8	-0.306275	0.28005
apoptotic nuclear changes	5	-0.0220476	0.0971964
regulation of ossification	13	0.0763849	-0.0178757
estrogen receptor activity	3	0.0265022	-0.00465839
protein serine/threonine kinase inhibitor activity	7	-0.100669	-0.0298565
positive regulation of cell growth	66	0.226398	-0.213014
negative regulation of cell growth	106	-0.34571	0.37208
respiratory tube development	4	-0.0101262	0.090819
lung development	68	0.367408	-0.362515
regulation of cell migration	71	-0.00203635	0.0742063
positive regulation of cell migration	190	-0.162516	0.297384
negative regulation of cell migration	95	0.162251	-0.0286141
peptidase inhibitor activity	8	0.199046	-0.144107
axon	230	0.432306	-0.409669
steroid hormone receptor signaling pathway	9	-0.0915653	0.123117
androgen receptor signaling pathway	14	-0.0407034	0.0768776
intracellular receptor-mediated signaling pathway	64	0.194452	-0.141407
ovulation	7	-0.0610474	0.0687778
epithelial cell differentiation	57	0.463704	-0.413558
regulation of epithelial cell differentiation	3	0.0588214	0.0351852
mammary gland development	18	-0.0610271	0.0328242
regulation of B cell proliferation	3	0.0470945	-0.0267474
positive regulation of B cell proliferation	26	0.0930849	-0.0640374
hindbrain development	12	0.0251847	-0.0429713
mismatched DNA binding	8	-0.150679	0.0896724
heat shock protein binding	51	-0.326181	0.299649
platelet alpha granule	9	0.02908	0.0815295
platelet alpha granule lumen	46	-0.00852205	0.131218
organ regeneration	34	-0.349896	0.352322
neuron projection development	98	0.394626	-0.375378
cell leading edge	40	0.134551	-0.110824
positive regulation of cellular biosynthetic process	2	0.0446657	-0.00564838
positive regulation of protein complex assembly	44	0.3681	-0.377055
regulation of cell projection organization	2	0.0175326	-0.00300724
regulation of protein ubiquitination	15	-0.332903	0.350532
positive regulation of protein modification process	4	-0.0560837	0.162395
cytoplasmic vesicle	249	0.543665	-0.495054
cell-substrate adhesion	16	0.217167	-0.212957
regulation of neurological system process	2	0.0237273	-0.00534693
response to nutrient levels	30	0.103251	-0.0917088
cellular response to extracellular stimulus	12	-0.321815	0.316288
cellular response to nutrient levels	11	0.207641	-0.172179
response to corticosteroid stimulus	4	0.0304154	0.0041195
nuclear lumen	4	0.0407354	-0.0111118
vesicle	132	0.0655708	0.0453936
guanine/thymine mispair binding	4	-0.147266	0.0106547
dinucleotide insertion or deletion binding	3	-0.225728	0.0633233
single guanine insertion binding	3	-0.166542	0.0436836
activation of protein kinase activity	58	-0.339774	0.344064
regulation of cellular protein metabolic process	4	0.0740701	-0.0275913
negative regulation of cellular protein metabolic process	4	0.0298153	0.031751
positive regulation of cellular protein metabolic process	13	0.124064	-0.0777991
positive regulation of protein polymerization	2	-0.300128	0.186144
mismatch repair complex	7	0.0503637	-0.146062
response to estradiol stimulus	78	0.489237	-0.455407
oxidized purine DNA binding	7	-0.0702135	-0.0145347
regulation of intracellular transport	4	0.0134821	0.110139
positive regulation of intracellular transport	4	-0.110943	0.0836945
response to lipopolysaccharide	107	-0.381297	0.403201
response to progesterone stimulus	33	-0.250968	0.254972
regulation of interleukin-12 production	4	-0.118328	0.302947
positive regulation of monooxygenase activity	2	-0.0149513	0.0556703
RNA biosynthetic process	2	-0.00517782	0.00134143
response to insulin stimulus	51	-0.360696	0.392852
cellular response to insulin stimulus	82	-0.360692	0.40396
cellular response to hormone stimulus	22	0.00591958	0.0612706
regulation of protein localization	53	-0.250706	0.299445
regulation of microtubule-based process	9	0.0558775	-0.0421955
positive regulation of mononuclear cell proliferation	2	0.0436219	-0.0112861
regulation of actin cytoskeleton organization	70	-0.354422	0.44537
regulation of actin filament-based process	2	0.128643	0.0252489
regulation of organelle organization	2	0.0250394	0.00549089
T cell differentiation in the thymus	27	0.438747	-0.433488
regulation of T cell differentiation in the thymus	5	-0.0186814	0.0533278
regulation of peptidyl-serine phosphorylation	5	-0.0224221	0.0245493
positive regulation of peptidyl-serine phosphorylation	74	-0.383765	0.370565
regulation of intracellular protein transport	5	0.00130474	0.00914474
response to vitamin	4	0.0068053	-0.018144
cellular response to stress	8	-0.00703346	0.0458164
protein deacetylase activity	11	0.159559	-0.140285
response to testosterone stimulus	27	0.40018	-0.401618
negative regulation of kinase activity	9	-0.142229	0.13223
positive regulation of kinase activity	51	0.195626	-0.185164
response to cytokine stimulus	42	-0.461794	0.485397
regulation of tissue remodeling	5	-0.0558885	0.124656
protein localization in nucleus	35	-0.329878	0.323584
cellular response to oxidative stress	93	-0.0851913	0.123011
cellular response to reactive oxygen species	31	0.368852	-0.335088
response to endoplasmic reticulum stress	66	0.0716278	-0.0209145
germ cell programmed cell death	6	-0.113615	0.0154567
tube morphogenesis	2	0.0775149	0.0181841
glucocorticoid receptor binding	13	0.0360784	-0.0204174
tube development	2	-0.00708067	0.00838201
regulation of growth	53	-0.325319	0.308531
regulation of locomotion	4	0.0275874	0.00664978
regulation of multicellular organism growth	21	0.223885	-0.197084
positive regulation of multicellular organism growth	22	0.0940541	-0.0855946
wound healing	80	0.0766087	0.0253162
gliogenesis	5	-0.00913547	0.00562232
T cell proliferation	17	0.171095	-0.135347
positive regulation of T cell proliferation	34	-0.0848195	0.125104
positive regulation of activated T cell proliferation	16	0.33093	-0.396892
T cell activation	26	-0.389085	0.389888
B cell activation	22	-0.383562	0.398875
regulation of cell proliferation	111	-0.422155	0.454319
regulation of T cell proliferation	7	-0.180375	0.223952
negative regulation of T cell proliferation	21	0.183633	-0.119755
regulation of protein import into nucleus	6	-0.0145347	-0.0986826
regulation of phosphorylation	11	0.263705	-0.300102
negative regulation of phosphorylation	18	-0.109864	0.135892
positive regulation of phosphorylation	22	-0.272603	0.271293
regulation of membrane potential	43	-0.0997664	0.12008
melanosome	94	-0.408438	0.43118
odontogenesis of dentine-containing tooth	45	0.11981	-0.103599
odontogenesis	24	-0.174258	0.23973
response to drug	225	-0.545149	0.578872
regulation of tyrosine phosphorylation of STAT protein	2	-0.0621181	0.0290615
positive regulation of tyrosine phosphorylation of STAT protein	43	0.340022	-0.299028
response to hydrogen peroxide	45	0.455507	-0.429444
homeostatic process	10	-0.0431041	0.0823436
response to starvation	27	-0.157057	0.182051
ATPase activity, coupled to transmembrane movement of substances	36	-0.200079	0.252007
hair cycle	9	-0.19242	0.199007
muscle cell differentiation	11	0.081178	-0.0407681
ovulation cycle	6	0.0998526	-0.159736
DNA damage response, signal transduction	10	-0.0558373	0.0785996
identical protein binding	1165	0.581361	-0.539657
protein homodimerization activity	531	0.534289	-0.500145
histone deacetylase binding	102	-0.374558	0.363177
xenobiotic transporter activity	16	0.143054	-0.102583
regulation of apoptosis	169	-0.47384	0.488561
cell projection	94	0.0467621	-0.0258913
neuron projection	218	0.436963	-0.427336
chordate embryonic development	4	0.0502099	-0.212904
camera-type eye development	31	-0.0519334	0.0809275
cell soma	264	0.427296	-0.400677
caspase inhibitor activity	19	0.341734	-0.320509
T cell homeostasis	20	-0.184535	0.166829
positive regulation of apoptosis	308	0.551247	-0.544151
negative regulation of apoptosis	384	0.5653	-0.545246
regulation of programmed cell death	4	0.0979474	-0.0687776
positive regulation of programmed cell death	8	0.0549334	0.0836773
negative regulation of programmed cell death	13	0.0901936	-0.131322
positive regulation of catalytic activity	24	-0.0984852	0.13534
negative regulation of catalytic activity	39	-0.302945	0.37223
regulation of I-kappaB kinase/NF-kappaB cascade	27	-0.381006	0.426408
positive regulation of I-kappaB kinase/NF-kappaB cascade	165	-0.424449	0.485022
ATP-binding cassette (ABC) transporter complex	4	0.00527671	0.0176259
response to amino acid stimulus	20	-0.059922	0.168068
regulation of protein complex assembly	15	0.294069	-0.321455
negative regulation of ion transport	2	0.022025	0.00726605
response to alkaloid	8	-0.21101	0.209832
positive regulation of caspase activity	46	0.381572	-0.37493
regulation of caspase activity	6	0.0633248	-0.0442145
positive regulation of DNA binding	30	-0.347202	0.298235
negative regulation of DNA binding	26	-0.36448	0.355972
regulation of protein binding	22	0.156552	-0.155823
regulation of MAP kinase activity	9	-0.0310621	0.0555031
positive regulation of MAP kinase activity	41	-0.21854	0.288891
regulation of MAPKKK cascade	27	-0.178958	0.197878
positive regulation of MAPKKK cascade	75	0.313609	-0.294278
negative regulation of transcription factor activity	60	0.0516119	-0.0257423
response to peptide hormone stimulus	39	0.415503	-0.388121
regulation of JUN kinase activity	2	0.0123807	-0.0019017
regulation of neuron apoptosis	15	-0.232083	0.227395
negative regulation of neuron apoptosis	105	0.444576	-0.435094
positive regulation of neuron apoptosis	44	-0.243839	0.284817
positive regulation of blood vessel endothelial cell migration	33	0.434349	-0.418441
regulation of kinase activity	5	0.0423324	-0.0950681
sequence-specific DNA binding	192	-0.36964	0.346382
maintenance of DNA repeat elements	5	0.0892386	-0.157807
ear development	9	-0.0421131	0.107515
response to estrogen stimulus	47	-0.457099	0.471521
membrane raft	182	0.550058	-0.528334
development of secondary sexual characteristics	2	0.175679	-0.0369006
cell fate commitment	42	-0.15289	0.206244
apical part of cell	55	0.243655	-0.143912
leukocyte activation	5	-0.018181	0.0707192
regulation of nitric oxide biosynthetic process	5	-0.0443952	0.128299
positive regulation of nitric oxide biosynthetic process	30	0.39702	-0.393695
response to ethanol	74	0.500109	-0.503581
regulation of T cell differentiation	7	-0.167331	0.151697
negative regulation of cell differentiation	19	0.311421	-0.322829
positive regulation of cell differentiation	27	0.35002	-0.358079
regulation of lymphocyte differentiation	2	0.0809801	-0.0234874
regulation of myeloid cell differentiation	8	-0.135364	0.163739
negative regulation of myeloid cell differentiation	16	-0.112903	0.123185
positive regulation of myeloid cell differentiation	4	-0.0485737	-0.116205
regulation of erythrocyte differentiation	5	0.353096	-0.25819
regulation of osteoclast differentiation	8	-0.0257887	0.002948
negative regulation of osteoclast differentiation	17	0.297467	-0.255084
positive regulation of translation	68	-0.431178	0.419149
positive regulation of cyclin-dependent protein kinase activity	29	0.241804	-0.267489
positive regulation of DNA replication	27	-0.326017	0.300534
regulation of angiogenesis	24	-0.241422	0.296702
positive regulation of cell adhesion	39	0.488941	-0.469593
negative regulation of cell cycle	37	0.226685	-0.170848
positive regulation of cell cycle	29	0.487144	-0.492057
negative regulation of cell size	9	-0.0690082	0.133622
positive regulation of cell size	9	-0.309749	0.2878
positive regulation of isotype switching	8	-0.1415	-0.00333762
negative regulation of lipid metabolic process	3	-0.00554342	-0.0858612
positive regulation of mitosis	20	-0.226581	0.171943
regulation of protein kinase activity	16	0.145412	-0.198045
positive regulation of protein kinase activity	42	-0.350188	0.347397
positive regulation of proteolysis	20	0.253488	-0.264537
negative regulation of transcription, DNA-dependent	467	-0.46959	0.484831
positive regulation of transcription, DNA-dependent	552	0.520998	-0.494479
negative regulation of DNA recombination	5	-0.181965	0.0165783
negative regulation of growth	14	-0.0277754	0.0657334
positive regulation of growth	4	-0.0281011	0.0517236
negative regulation of mitotic cell cycle	22	-0.280434	0.293485
positive regulation of mitotic cell cycle	29	-0.244768	0.229383
positive regulation of transcription from RNA polymerase II promoter	929	-0.517901	0.534604
positive regulation of smooth muscle contraction	14	-0.199767	0.188292
regulation of activated T cell proliferation	3	-0.0259539	0.0451741
regulation of fatty acid oxidation	2	-0.00448483	-0.014868
regulation of JNK cascade	14	0.102791	-0.0937029
regulation of JAK-STAT cascade	7	0.00217478	-0.0120596
positive regulation of JAK-STAT cascade	18	0.123135	-0.107026
development of primary female sexual characteristics	3	0.0514414	-0.019914
positive regulation of Ras protein signal transduction	25	-0.151753	0.185009
intercellular canaliculus	5	0.167048	-0.102894
lymphocyte proliferation	4	-0.0113906	-0.26571
response to arsenic	12	0.147133	-0.110624
response to copper ion	11	0.28712	-0.279717
protein amino acid autophosphorylation	150	-0.275624	0.295701
regulation of nucleocytoplasmic transport	6	-0.186418	0.261346
regulation of mitochondrial membrane permeability	12	0.279916	-0.301374
intracellular transport	17	0.298329	-0.318455
protein heterodimerization activity	197	0.422027	-0.418659
protein dimerization activity	88	-0.392925	0.414326
protein N-terminus binding	95	-0.448836	0.422491
platelet-derived growth factor receptor signaling pathway	27	0.120499	-0.05847
nerve growth factor receptor signaling pathway	18	-0.0277473	0.051405
phosphoinositide-mediated signaling	43	0.0832479	-0.0217713
regulation of fibroblast proliferation	3	-0.0660193	0.00197644
positive regulation of fibroblast proliferation	40	0.342683	-0.366177
regulation of synaptic plasticity	39	0.1471	-0.129681
regulation of neuronal synaptic plasticity	13	-0.021852	0.0285504
regulation of long-term neuronal synaptic plasticity	14	0.149552	-0.113171
regulation of isotype switching to IgG isotypes	3	-0.0234418	0.0382685
positive regulation of isotype switching to IgG isotypes	4	-0.110744	0.0320124
cell maturation	21	-0.201213	0.203394
perinuclear region of cytoplasm	583	-0.493022	0.533648
rhythmic process	59	0.290251	-0.327939
blood vessel morphogenesis	15	0.110853	-0.0719467
response to steroid hormone stimulus	12	-0.241163	0.24882
gut development	21	0.137775	-0.138196
embryonic organ development	31	0.143318	-0.158633
developmental growth	22	-0.292168	0.279299
eye morphogenesis	3	0.16942	-0.0387267
reproductive structure development	2	0.0705432	0.0473581
reproductive process in a multicellular organism	2	-0.0557612	0.0617106
positive regulation of skeletal muscle tissue development	6	0.0270197	-0.0503302
regulation of smooth muscle cell proliferation	8	0.111755	-0.202281
positive regulation of smooth muscle cell proliferation	50	0.361361	-0.340582
neuron development	41	0.184308	-0.144802
response to axon injury	20	-0.232863	0.25938
skeletal system morphogenesis	23	0.174952	-0.136774
tissue morphogenesis	2	0.0731143	-0.0232926
regulation of skeletal muscle fiber development	3	-0.0716372	0.0444834
branching morphogenesis of a tube	17	0.109831	-0.10549
mesenchymal cell differentiation	7	0.165359	-0.226762
tissue remodeling	6	0.0918705	-0.00188937
neuron projection morphogenesis	56	-0.211016	0.243559
cell projection morphogenesis	3	-0.0385096	0.0289746
cell motility	31	-0.0514853	0.127427
multicellular organismal homeostasis	2	0.0459396	0.0531988
homeostasis of number of cells	13	0.0263937	-0.0203223
positive regulation of lymphocyte proliferation	3	0.117936	-0.0472433
negative regulation of lymphocyte proliferation	2	0.00678806	-0.174045
regulation of epithelial cell proliferation	12	0.110725	-0.139785
positive regulation of epithelial cell proliferation	49	-0.36564	0.36646
negative regulation of epithelial cell proliferation	52	0.412725	-0.344696
androgen receptor binding	25	0.210766	-0.148262
regulation of inflammatory response	61	0.32512	-0.220087
regulation of peptidyl-tyrosine phosphorylation	16	0.115244	-0.0673231
positive regulation of peptidyl-tyrosine phosphorylation	67	0.326869	-0.267606
regulation of neurogenesis	24	-0.165974	0.141676
negative regulation of neurogenesis	20	-0.259191	0.330054
positive regulation of neurogenesis	21	0.2595	-0.307824
regulation of axonogenesis	19	0.0533234	-0.0125531
ion homeostasis	12	0.0250953	-0.0436822
regulation of synaptic transmission	49	0.148022	-0.122499
extracellular matrix binding	20	0.0554011	0.0556037
regulation of T cell activation	5	0.0423198	-0.0858332
positive regulation of T cell activation	12	-0.0508749	0.0811746
positive regulation of B cell activation	4	-0.0734405	0.0581372
regulation of nitric-oxide synthase activity	20	0.148498	-0.195429
positive regulation of nitric-oxide synthase activity	18	-0.0762641	0.108793
regulation of secretion	2	0.124618	0.0316973
negative regulation of secretion	3	0.0361572	-0.0256391
negative regulation of transport	2	-0.0973815	0.145809
positive regulation of DNA metabolic process	2	0.17833	-0.00764178
positive regulation of small GTPase mediated signal transduction	6	-0.280706	0.316174
NF-kappaB binding	28	-0.396234	0.408164
chaperone binding	91	-0.42945	0.457355
regulation of transcription factor activity	23	0.133331	-0.106455
positive regulation of transcription factor activity	95	0.450963	-0.424942
positive regulation of NF-kappaB transcription factor activity	141	-0.453693	0.458058
regulation of binding	4	0.0204818	-0.0698297
positive regulation of binding	4	0.226601	-0.147221
regulation of DNA binding	6	0.0764263	-0.124209
regulation of muscle cell differentiation	4	0.00627854	-0.0109225
positive regulation of muscle cell differentiation	20	-0.0540003	0.0788329
nuclear transport	3	-0.365255	-0.0815987
nuclear import	20	0.265501	-0.379685
cartilage development	45	-0.376107	0.358005
positive regulation of protein transport	4	0.030506	0.0812707
regulation of protein transport	6	0.0350126	-0.0205011
positive regulation of protein metabolic process	9	-0.0127852	0.105413
negative regulation of protein metabolic process	2	-0.288481	0.0974366
negative regulation of lymphocyte activation	3	0.0164604	-0.147946
regulation of RNA metabolic process	10	-0.0832146	0.0591578
protein oligomerization	14	0.256937	-0.237908
protein homooligomerization	71	0.361905	-0.344743
protein tetramerization	18	-0.206624	0.19756
negative regulation of cell motion	6	0.237404	-0.135198
positive regulation of cell motion	10	-0.207376	0.203196
chromosome organization	11	-0.279605	0.169683
protein heterooligomerization	5	-0.0757212	0.0802785
cell division	322	-0.29837	0.282393
regulation of cell division	10	0.0478016	-0.0998386
positive regulation of hydrolase activity	5	0.0122619	0.0715866
positive regulation of oxidoreductase activity	5	0.109809	-0.0205059
response to glucocorticoid stimulus	43	0.443933	-0.430251
response to mineralocorticoid stimulus	2	0.139029	-0.0214616
neuron apoptosis	39	-0.0596367	0.0877398
response to corticosterone stimulus	10	0.234028	-0.303337
hormone receptor binding	4	0.0598486	-0.0698838
regulation of cytoskeleton organization	24	0.0990035	-0.00299096
positive regulation of cytoskeleton organization	5	-0.148577	0.12721
response to cAMP	30	-0.420291	0.418598
response to calcium ion	41	0.368471	-0.351103
response to folic acid	6	-0.245959	0.205346
regulation of cell cycle	218	-0.386766	0.399101
positive regulation of cell division	35	0.298332	-0.305342
Hsp90 protein binding	35	0.331899	-0.339758
regulation of mitochondrial membrane potential	24	-0.0888193	0.077337
regulation of protein kinase B signaling cascade	9	-0.0134978	0.136181
membrane depolarization	14	0.161117	-0.122626
regulation of mitochondrial depolarization	5	0.0179918	-0.00813834
regulation of calcium ion transport	16	-0.0962696	0.182301
regulation of transmission of nerve impulse	3	0.225381	-0.0921607
regulation of endopeptidase activity	6	0.0432469	-0.0390021
iron ion homeostasis	24	0.362193	-0.259192
transmembrane transport	205	0.202572	-0.155382
cytoplasmic membrane-bounded vesicle lumen	3	0.0521628	0.0511986
regulation of cellular localization	6	0.0103775	-0.0168409
bone development	39	-0.249713	0.288952
growth hormone receptor signaling pathway	7	0.128221	-0.0518098
JAK-STAT cascade involved in growth hormone signaling pathway	10	0.0577759	0.00409044
response to growth hormone stimulus	10	-0.249008	0.265717
epithelium development	4	-0.0214653	0.00332267
mesenchyme development	3	-0.000754943	0.0344378
respiratory system development	2	0.0172118	0.0182764
negative regulation of cell death	48	-0.339103	0.383463
ureteric bud morphogenesis	2	-0.0171868	0.0374093
macromolecular complex assembly	108	-0.345943	0.351172
interleukin-6-mediated signaling pathway	16	-0.143989	0.253025
response to UV-A	3	-0.00213551	-0.21165
regulation of establishment of protein localization	6	0.166314	-0.113512
regulation of microtubule cytoskeleton organization	29	-0.103332	0.152926
negative regulation of leukocyte proliferation	2	0.245584	-0.0612174
regulation of cellular response to stress	4	-0.103986	0.050844
Pyrimidine metabolism - Homo sapiens (human)	49	0.34764	-0.395266
Drug metabolism - other enzymes - Homo sapiens (human)	47	-0.425655	0.442211
ABC transporters - Homo sapiens (human)	32	0.227962	-0.165265
Ribosome - Homo sapiens (human)	128	-0.278292	0.124651
Mismatch repair - Homo sapiens (human)	23	0.207554	-0.314458
MAPK signaling pathway - Homo sapiens (human)	243	0.514317	-0.489592
ErbB signaling pathway - Homo sapiens (human)	80	0.23471	-0.232511
Chemokine signaling pathway - Homo sapiens (human)	128	-0.00613306	0.0726695
Cell cycle - Homo sapiens (human)	122	-0.277425	0.195709
p53 signaling pathway - Homo sapiens (human)	70	0.371797	-0.380208
mTOR signaling pathway - Homo sapiens (human)	139	-0.293394	0.352754
Apoptosis - Homo sapiens (human)	120	-0.352315	0.3892
VEGF signaling pathway - Homo sapiens (human)	51	-0.308188	0.340994
Focal adhesion - Homo sapiens (human)	170	-0.0889333	0.139161
Adherens junction - Homo sapiens (human)	63	0.124745	-0.097197
Gap junction - Homo sapiens (human)	63	-0.217949	0.271244
Toll-like receptor signaling pathway - Homo sapiens (human)	74	0.345976	-0.302109
NOD-like receptor signaling pathway - Homo sapiens (human)	136	-0.448966	0.481388
JAK-STAT signaling pathway - Homo sapiens (human)	101	0.427106	-0.398975
Hematopoietic cell lineage - Homo sapiens (human)	48	-0.203602	0.18367
Natural killer cell mediated cytotoxicity - Homo sapiens (human)	79	0.434091	-0.406423
T cell receptor signaling pathway - Homo sapiens (human)	80	0.213291	-0.159493
B cell receptor signaling pathway - Homo sapiens (human)	60	0.256155	-0.201861
Fc epsilon RI signaling pathway - Homo sapiens (human)	56	0.20988	-0.181775
Intestinal immune network for IgA production - Homo sapiens (human)	24	0.134178	-0.0605286
Neurotrophin signaling pathway - Homo sapiens (human)	113	-0.0569302	0.107929
Regulation of actin cytoskeleton - Homo sapiens (human)	178	0.246499	-0.230208
Insulin signaling pathway - Homo sapiens (human)	119	-0.158898	0.186022
Progesterone-mediated oocyte maturation - Homo sapiens (human)	80	-0.268307	0.264037
Adipocytokine signaling pathway - Homo sapiens (human)	52	-0.117861	0.189441
Amyotrophic lateral sclerosis - Homo sapiens (human)	289	0.112492	-0.108496
Prion disease - Homo sapiens (human)	208	-0.0737715	0.057267
Pathogenic Escherichia coli infection - Homo sapiens (human)	170	0.335444	-0.256502
Pathways in cancer - Homo sapiens (human)	434	0.519943	-0.47441
Colorectal cancer - Homo sapiens (human)	85	-0.423854	0.41325
Renal cell carcinoma - Homo sapiens (human)	65	0.000452365	0.0547601
Pancreatic cancer - Homo sapiens (human)	76	0.441552	-0.43193
Endometrial cancer - Homo sapiens (human)	56	0.371007	-0.359599
Glioma - Homo sapiens (human)	71	0.341923	-0.333304
Prostate cancer - Homo sapiens (human)	93	0.469779	-0.471488
Thyroid cancer - Homo sapiens (human)	35	-0.351218	0.35947
Melanoma - Homo sapiens (human)	60	-0.383244	0.393476
Bladder cancer - Homo sapiens (human)	39	-0.373127	0.407578
Chronic myeloid leukemia - Homo sapiens (human)	76	0.393726	-0.400865
Acute myeloid leukemia - Homo sapiens (human)	59	-0.408061	0.403511
Small cell lung cancer - Homo sapiens (human)	87	-0.442885	0.431882
Non-small cell lung cancer - Homo sapiens (human)	67	0.371889	-0.366378
Autoimmune thyroid disease - Homo sapiens (human)	18	0.00342966	0.280984
Allograft rejection - Homo sapiens (human)	20	0.061445	0.242434
Graft-versus-host disease - Homo sapiens (human)	21	0.075569	0.184617
GLI1_UP.V1_DN	15	-0.10345	0.225622
GLI1_UP.V1_UP	20	-0.285662	0.268338
GCNP_SHH_UP_EARLY.V1_DN	132	0.448846	-0.417499
GCNP_SHH_UP_LATE.V1_DN	154	-0.414468	0.443004
RAPA_EARLY_UP.V1_DN	139	0.527137	-0.492211
RAPA_EARLY_UP.V1_UP	119	0.398303	-0.363897
HINATA_NFKB_MATRIX	9	0.0219299	0.0866432
CYCLIN_D1_KE_.V1_UP	155	0.482222	-0.474662
CYCLIN_D1_UP.V1_UP	139	0.533916	-0.514449
CSR_EARLY_UP.V1_DN	111	-0.24293	0.40269
VEGF_A_UP.V1_UP	146	0.487283	-0.436757
BCAT_GDS748_DN	37	0.184421	-0.149627
BCAT_GDS748_UP	39	-0.401527	0.419725
BCAT.100_UP.V1_DN	20	0.0377633	0.00840495
BCAT.100_UP.V1_UP	38	-0.335873	0.373285
ATF2_S_UP.V1_UP	136	-0.397874	0.41686
ATF2_UP.V1_UP	127	-0.375885	0.388924
WNT_UP.V1_UP	122	0.404697	-0.367921
ATM_DN.V1_DN	71	0.499301	-0.472581
ATM_DN.V1_UP	81	0.393903	-0.344113
P53_DN.V2_DN	109	0.276829	-0.236576
RELA_DN.V1_DN	78	0.338634	-0.285928
BCAT_BILD_ET_AL_DN	43	-0.244947	0.248455
BCAT_BILD_ET_AL_UP	43	0.470975	-0.439945
E2F3_UP.V1_UP	161	0.328499	-0.298677
CAMP_UP.V1_DN	177	0.442027	-0.408583
CAMP_UP.V1_UP	182	0.512827	-0.515542
PRC1_BMI_UP.V1_UP	112	0.286235	-0.25622
PRC2_EED_UP.V1_UP	134	0.375538	-0.261591
PRC2_EZH2_UP.V1_UP	157	-0.0984766	0.144784
PRC2_SUZ12_UP.V1_UP	129	-0.381266	0.414521
JNK_DN.V1_DN	133	0.388198	-0.36619
JNK_DN.V1_UP	121	0.365284	-0.278091
BRCA1_DN.V1_UP	63	0.203715	-0.172335
CTIP_DN.V1_UP	61	-0.254458	0.321785
PKCA_DN.V1_DN	115	0.399923	-0.387267
MTOR_UP.N4.V1_DN	141	0.409744	-0.362494
PTEN_DN.V2_UP	97	0.472281	-0.448063
DCA_UP.V1_UP	101	-0.41166	0.439301
ESC_J1_UP_EARLY.V1_UP	128	-0.404657	0.440196
ESC_J1_UP_LATE.V1_UP	150	0.43528	-0.300347
ESC_V6.5_UP_EARLY.V1_UP	125	0.386219	-0.340273
ESC_V6.5_UP_LATE.V1_UP	152	0.208829	0.0259483
PTEN_DN.V1_DN	107	-0.236339	0.232673
NOTCH_DN.V1_DN	110	-0.397693	0.462912
EIF4E_DN	91	0.257886	-0.162219
EIF4E_UP	83	-0.30815	0.326162
CRX_DN.V1_DN	101	0.49517	-0.463905
CRX_DN.V1_UP	92	0.301441	-0.256511
CRX_NRL_DN.V1_DN	98	-0.431943	0.45913
CRX_NRL_DN.V1_UP	105	-0.186755	0.230098
NRL_DN.V1_DN	103	-0.430483	0.464967
NRL_DN.V1_UP	107	0.288267	-0.253686
RB_DN.V1_DN	107	0.47091	-0.4069
RB_P107_DN.V1_DN	114	0.398121	-0.361725
RB_P130_DN.V1_DN	122	0.542724	-0.488866
CAHOY_ASTROCYTIC	74	-0.291917	0.305708
CAHOY_NEURONAL	50	0.172529	-0.158693
CAHOY_OLIGODENDROCUTIC	79	0.29554	-0.23854
IL15_UP.V1_DN	101	-0.246065	0.362596
IL2_UP.V1_DN	120	0.384678	-0.31967
IL21_UP.V1_DN	97	-0.264816	0.320651
PDGF_ERK_DN.V1_DN	136	-0.379312	0.395688
PDGF_ERK_DN.V1_UP	114	0.415974	-0.392535
PDGF_UP.V1_DN	75	-0.34951	0.374599
PDGF_UP.V1_UP	129	-0.370091	0.374748
TGFB_UP.V1_DN	160	-0.408043	0.440324
YAP1_DN	29	0.160739	-0.168499
YAP1_UP	40	0.19984	-0.143772
SIRNA_EIF4GI_DN	82	-0.369235	0.373936
SIRNA_EIF4GI_UP	87	-0.479315	0.527291
SINGH_KRAS_DEPENDENCY_SIGNATURE	20	0.136163	-0.16511
STK33_DN	220	0.491082	-0.459373
STK33_NOMO_DN	219	-0.450221	0.486535
STK33_SKM_DN	207	0.486047	-0.454036
KRAS.DF.V1_DN	144	-0.318227	0.407573
TBK1.DN.48HRS_DN	49	0.332676	-0.361828
TBK1.DN.48HRS_UP	49	0.378813	-0.339689
NFE2L2.V2	305	-0.445082	0.481991
CORDENONSI_YAP_CONSERVED_SIGNATURE	52	0.331303	-0.341202
JAK2_DN.V1_DN	103	-0.319053	0.342555
JAK2_DN.V1_UP	91	-0.261532	0.277011
PGF_UP.V1_DN	139	0.398954	-0.389452
E2F1_UP.V1_DN	170	-0.415556	0.495555
EGFR_UP.V1_UP	175	0.571788	-0.539511
ERBB2_UP.V1_UP	174	-0.480355	0.533639
CYCLIN_D1_KE_.V1_DN	126	0.468179	-0.407758
CYCLIN_D1_UP.V1_DN	143	-0.407243	0.467552
AKT_UP_MTOR_DN.V1_DN	152	-0.398855	0.406481
AKT_UP.V1_DN	153	-0.410648	0.459139
MTOR_UP.V1_DN	151	0.39156	-0.330975
VEGF_A_UP.V1_DN	177	-0.300992	0.257139
ATF2_S_UP.V1_DN	146	-0.110272	0.204392
ATF2_UP.V1_DN	149	0.183626	-0.111891
P53_DN.V1_DN	176	0.065668	-0.00439139
SNF5_DN.V1_DN	124	0.495647	-0.434973
SNF5_DN.V1_UP	119	0.506223	-0.474083
LTE2_UP.V1_UP	180	0.47594	-0.436967
MEK_UP.V1_UP	180	-0.00157865	0.0905376
RAF_UP.V1_UP	178	-0.467586	0.553657
MTOR_UP.N4.V1_UP	165	-0.144141	0.147136
ESC_J1_UP_EARLY.V1_DN	151	0.530671	-0.511587
ESC_J1_UP_LATE.V1_DN	144	-0.431096	0.437204
ESC_V6.5_UP_EARLY.V1_DN	140	-0.438149	0.503757
ESC_V6.5_UP_LATE.V1_DN	150	0.414328	-0.433581
RPS14_DN.V1_UP	132	-0.360831	0.463306
HOXA9_DN.V1_UP	154	0.466755	-0.392084
STK33_NOMO_UP	240	0.51243	-0.483764
STK33_SKM_UP	206	0.513639	-0.479959
STK33_UP	229	-0.489586	0.536359
KRAS.DF.V1_UP	176	0.537036	-0.538507
TBK1.DF_DN	264	-0.426437	0.464543
TBK1.DF_UP	268	0.521395	-0.467011
LEF1_UP.V1_UP	166	0.413053	-0.413
PGF_UP.V1_UP	173	-0.359216	0.424692
E2F1_UP.V1_UP	170	0.334045	-0.363168
EGFR_UP.V1_DN	167	0.536362	-0.476349
ERBB2_UP.V1_DN	182	0.549955	-0.500803
GCNP_SHH_UP_EARLY.V1_UP	149	0.324944	-0.341619
GCNP_SHH_UP_LATE.V1_UP	159	-0.341095	0.321613
HINATA_NFKB_IMMU_INF	14	0.0668883	0.0398585
CSR_EARLY_UP.V1_UP	141	-0.449525	0.415807
CSR_LATE_UP.V1_DN	130	-0.0658608	0.219675
CSR_LATE_UP.V1_UP	149	0.303349	-0.382578
AKT_UP_MTOR_DN.V1_UP	146	0.496876	-0.455315
AKT_UP.V1_UP	139	0.482349	-0.433545
MTOR_UP.V1_UP	129	0.461849	-0.443992
WNT_UP.V1_DN	118	-0.484052	0.51155
P53_DN.V2_UP	78	0.10044	-0.0822305
RELA_DN.V1_UP	111	0.238585	-0.189009
P53_DN.V1_UP	182	-0.424752	0.457893
E2F3_UP.V1_DN	112	0.371341	-0.389524
MYC_UP.V1_DN	137	-0.43162	0.452764
MYC_UP.V1_UP	149	-0.394272	0.38647
SRC_UP.V1_DN	129	-0.396783	0.405879
SRC_UP.V1_UP	106	-0.306258	0.329667
LTE2_UP.V1_DN	175	0.502249	-0.480259
MEK_UP.V1_DN	164	-0.452618	0.500646
RAF_UP.V1_DN	173	0.412904	-0.357729
PRC1_BMI_UP.V1_DN	102	0.44137	-0.410303
PRC2_EED_UP.V1_DN	169	-0.335028	0.354681
PRC2_EZH2_UP.V1_DN	148	0.289351	-0.307744
PRC2_SUZ12_UP.V1_DN	108	-0.314148	0.30932
BRCA1_DN.V1_DN	87	0.408991	-0.367502
CTIP_DN.V1_DN	80	-0.193517	0.278621
PKCA_DN.V1_UP	98	-0.36005	0.442535
PTEN_DN.V2_DN	112	0.331713	-0.311035
DCA_UP.V1_DN	137	0.355868	-0.334511
ALK_DN.V1_DN	73	0.514374	-0.474941
ALK_DN.V1_UP	87	0.0114992	0.0330839
BMI1_DN_MEL18_DN.V1_DN	122	0.516736	-0.476601
BMI1_DN_MEL18_DN.V1_UP	125	0.457374	-0.449098
BMI1_DN.V1_DN	111	-0.459218	0.536328
BMI1_DN.V1_UP	128	0.51484	-0.508821
MEL18_DN.V1_DN	120	-0.432594	0.503679
MEL18_DN.V1_UP	125	-0.469263	0.493239
PTEN_DN.V1_UP	115	0.365944	-0.277947
NOTCH_DN.V1_UP	125	0.409397	-0.38406
RB_DN.V1_UP	108	-0.354871	0.366029
RB_P107_DN.V1_UP	118	-0.3833	0.421675
RB_P130_DN.V1_UP	99	-0.327529	0.324238
CAHOY_ASTROGLIAL	77	-0.446522	0.486709
RPS14_DN.V1_DN	161	0.203209	-0.278581
IL15_UP.V1_UP	135	-0.478947	0.498761
IL2_UP.V1_UP	132	-0.458968	0.482902
IL21_UP.V1_UP	115	0.0338061	0.0584936
TGFB_UP.V1_UP	159	0.361414	-0.345277
HOXA9_DN.V1_DN	168	-0.353655	0.361992
KRAS.AMP.LUNG_UP.V1_DN	86	-0.159316	0.185379
KRAS.AMP.LUNG_UP.V1_UP	59	0.0108017	0.0700715
KRAS.300_UP.V1_DN	88	-0.380511	0.501812
KRAS.300_UP.V1_UP	96	0.33939	-0.363029
KRAS.50_UP.V1_DN	28	0.297526	-0.169724
KRAS.50_UP.V1_UP	39	-0.243118	0.211605
KRAS.600_UP.V1_DN	163	0.536242	-0.468964
KRAS.600_UP.V1_UP	181	-0.371607	0.37676
KRAS.600.LUNG.BREAST_UP.V1_DN	172	0.478166	-0.424412
KRAS.600.LUNG.BREAST_UP.V1_UP	170	-0.334158	0.341296
KRAS.BREAST_UP.V1_DN	79	0.134009	-0.0176015
KRAS.BREAST_UP.V1_UP	83	0.0183777	0.00508339
KRAS.KIDNEY_UP.V1_DN	71	-0.360678	0.42191
KRAS.KIDNEY_UP.V1_UP	102	0.143527	-0.110728
KRAS.LUNG_UP.V1_DN	91	0.0140893	0.117769
KRAS.LUNG_UP.V1_UP	84	-0.298681	0.299275
KRAS.LUNG.BREAST_UP.V1_DN	91	-0.340139	0.439072
KRAS.LUNG.BREAST_UP.V1_UP	92	-0.00930438	-0.00431956
KRAS.PROSTATE_UP.V1_DN	87	0.157225	-0.0630538
KRAS.PROSTATE_UP.V1_UP	82	0.344101	-0.343368
LEF1_UP.V1_DN	166	-0.366157	0.539693
